# Supplementary material for: Osteomodulin downregulation is associated with osteoarthritis development
Source: Bone Res. 2023 Sep 20;11:49. doi: 10.1038/s41413-023-00286-5 (PMC10511717; doi:10.1038/s41413-023-00286-5)
Supplement: Supplementary file 3 — Supplementary Table S2 [file 41413_2023_286_MOESM3_ESM.xlsx]

## Sheet: Deseq2
DOWN REGULATED GENES							UP REGULATED GENES
Symbol	GeneName	baseMean	log2FoldChange	pvalue	padj		Symbol	GeneName	baseMean	log2FoldChange	pvalue	padj
ACAN	aggrecan	2411.1	-0.213156	1.1455e-09	4.37009e-06		AKR1C2	aldo-keto reductase family 1 member C2	1705.87	0.154283	2.81376e-06	0.0021469
IGFBP5	insulin like growth factor binding protein 5	13873.3	-0.106472	9.35072e-07	0.00123993		AKR1C1	aldo-keto reductase family 1 member C1	3117.07	0.159071	5.50145e-06	0.00299829
TNS1	tensin 1	1957.83	-0.16004	9.75045e-07	0.00123993		FAM43A	family with sequence similarity 43 member A	3638.33	0.10487	1.53717e-05	0.00446255
PLEC	plectin	38057.4	-0.116044	2.57758e-06	0.0021469		SQSTM1	sequestosome 1	8620.1	0.119888	1.43861e-05	0.00446255
IBSP	integrin binding sialoprotein	2395.99	-0.173611	4.61211e-06	0.00293253		AKR1C3	aldo-keto reductase family 1 member C3	1891.06	0.1345	2.99188e-05	0.00713376
TNC	tenascin C	105106	-0.0909002	1.11508e-05	0.00446255		MMP14	matrix metallopeptidase 14	23797.9	0.0943126	9.96702e-05	0.0190121
SYNE1	spectrin repeat containing nuclear envelope protein 1	3486.37	-0.129992	1.20443e-05	0.00446255		FTL	ferritin light chain	35409.7	0.0816614	0.000173307	0.0264466
PTPN13	protein tyrosine phosphatase non-receptor type 13	3741.08	-0.11847	1.32437e-05	0.00446255		CLDN11	claudin 11	2835.19	0.0929776	0.000203127	0.028671
COL5A2	collagen type V alpha 2 chain	51954.5	-0.0660419	1.33767e-05	0.00446255		TPP1	tripeptidyl peptidase 1	2574.1	0.0950331	0.000261364	0.0343829
TXNIP	thioredoxin interacting protein	15535.2	-0.10128	1.63763e-05	0.00446255		CLCN7	chloride voltage-gated channel 7	2196.71	0.0909305	0.000337561	0.0415417
SGCD	sarcoglycan delta	2555.87	-0.0979023	1.78484e-05	0.00453944		FTH1	ferritin heavy chain 1	81395	0.080242	0.000415116	0.0469768
FLNB	filamin B	10552.2	-0.0766286	4.23933e-05	0.00951354		NPC1	NPC intracellular cholesterol transporter 1	2682.79	0.10771	0.000637165	0.0607696
SPTBN1	spectrin beta, non-erythrocytic 1	10107.9	-0.0661193	8.61918e-05	0.0182679		CLTA	clathrin light chain A	2136.33	0.0792954	0.00107407	0.0796479
LIMCH1	LIM and calponin homology domains 1	1654.4	-0.116333	9.54754e-05	0.0190121		DVL2	dishevelled segment polarity protein 2	1140.74	0.0796535	0.0011117	0.0796479
HSPG2	heparan sulfate proteoglycan 2	28481.4	-0.107473	0.000147276	0.025749		GAS1	growth arrest specific 1	5160.7	0.0651819	0.00154655	0.096723
SYNPO	synaptopodin	3704.6	-0.06861	0.000148487	0.025749		VEGFB	vascular endothelial growth factor B	1162.95	0.0945351	0.00157992	0.0972158
HS6ST1	heparan sulfate 6-O-sulfotransferase 1	1556.86	-0.0983564	0.000161921	0.0263241		ZFP36	ZFP36 ring finger protein	3131.86	0.0889727	0.00177329	0.103687
LMO7	LIM domain 7	17862.3	-0.065483	0.000165604	0.0263241		BRI3	brain protein I3	1615.66	0.0835112	0.00200621	0.110923
SPTAN1	spectrin alpha, non-erythrocytic 1	7236.55	-0.0812104	0.000204643	0.028671		GPNMB	glycoprotein nmb	5155.94	0.00626158	0.00212615	0.115875
COL1A2	collagen type I alpha 2 chain	666596	-0.0655386	0.000210429	0.028671		MGAT4B	alpha-1,3-mannosyl-glycoprotein 4-beta-N-acetylglucosaminyltransferase B	2693.39	0.054505	0.00344108	0.145864
COL11A1	collagen type XI alpha 1 chain	50162.4	-0.0630551	0.000299475	0.0380833		SOD2	superoxide dismutase 2	14580.5	0.0682893	0.00342612	0.145864
COL5A1	collagen type V alpha 1 chain	47123.7	-0.0497388	0.000383873	0.0457649		WBP2	WW domain binding protein 2	1908.88	0.0620059	0.00357748	0.149979
MXRA5	matrix remodeling associated 5	2293.83	-0.10979	0.000424651	0.0469768		NAB2	NGFI-A binding protein 2	1215.11	0.0144816	0.00473072	0.180477
HELZ	helicase with zinc finger	1166.07	-0.101977	0.00043098	0.0469768		DPP7	dipeptidyl peptidase 7	2394.18	0.0495979	0.0055471	0.197423
ABI3BP	ABI family member 3 binding protein	6374.29	-0.0680529	0.000477417	0.050593		BOC	BOC cell adhesion associated, oncogene regulated	1846.69	0.056083	0.00558892	0.197423
MAP1B	microtubule associated protein 1B	10094.6	-0.0914076	0.00053388	0.0542251		CDC25B	cell division cycle 25B	1323.59	0.0580925	0.00608455	0.207729
COL8A1	collagen type VIII alpha 1 chain	82986.1	-0.0698375	0.000540119	0.0542251		GALNT15	polypeptide N-acetylgalactosaminyltransferase 15	2109.37	0.0482268	0.00665529	0.219834
PTGIS	prostaglandin I2 synthase	6809.25	-0.0567237	0.000563666	0.0551381		WISP2	cellular communication network factor 5	1573.63	0.00683815	0.00835841	0.246365
APBB2	amyloid beta precursor protein binding family B member 2	4753.32	-0.0639072	0.000705017	0.0645385		PKIG	cAMP-dependent protein kinase inhibitor gamma	1347.84	0.0438304	0.00830027	0.246365
PKD1	polycystin 1, transient receptor potential channel interacting	7354.84	-0.0811402	0.000710515	0.0645385		KDSR	3-ketodihydrosphingosine reductase	1543	0.0444885	0.00839512	0.246365
MYH9	myosin heavy chain 9	46465.2	-0.0642052	0.000739865	0.0656415		STAT2	signal transducer and activator of transcription 2	6227.58	0.0345582	0.0085476	0.247039
PEAK1	pseudopodium enriched atypical kinase 1	6901.38	-0.0798743	0.000830331	0.0709258		STARD7	StAR related lipid transfer domain containing 7	5283.12	0.0373866	0.00885692	0.248994
GPATCH8	G-patch domain containing 8	1488.66	-0.0803506	0.000836609	0.0709258		SLC11A2	solute carrier family 11 member 2	1519.11	0.0431735	0.00898166	0.248994
SESN3	sestrin 3	4449.15	-0.081956	0.000931107	0.0758062		SLC17A5	solute carrier family 17 member 5	1335.22	0.0402728	0.0096542	0.254005
YPEL2	yippee like 2	1213.81	-0.083222	0.000933917	0.0758062		CEBPD	CCAAT enhancer binding protein delta	1833.52	0.0389474	0.0106302	0.266878
COL1A1	collagen type I alpha 1 chain	1.15802e+06	-0.060047	0.00100206	0.0796431		DUSP3	dual specificity phosphatase 3	1327.22	0.0413958	0.0105748	0.266878
RBMS2	RNA binding motif single stranded interacting protein 2	2232.31	-0.0701289	0.00105581	0.0796479		GYPC	glycophorin C (Gerbich blood group)	1285.76	0.0113876	0.0109805	0.270709
HUWE1	HECT, UBA and WWE domain containing E3 ubiquitin protein ligase 1	6282.32	-0.0935306	0.00106916	0.0796479		SLC6A8	solute carrier family 6 member 8	1302.51	0.051077	0.0116689	0.283546
TSC22D3	TSC22 domain family member 3	14129.1	-0.0649401	0.00112621	0.0796479		STOM	stomatin	3014.52	0.0269071	0.0123699	0.292192
HIP1	huntingtin interacting protein 1	4042.76	-0.0647827	0.00116496	0.0796479		ZFP36L2	ZFP36 ring finger protein like 2	6985.44	0.0096982	0.0131619	0.298886
PSD3	pleckstrin and Sec7 domain containing 3	1551.1	-0.0842328	0.00117683	0.0796479		STAT6	signal transducer and activator of transcription 6	6152.85	0.0322881	0.0136329	0.304149
MYO1B	myosin IB	4223.29	-0.0563998	0.00118952	0.0796479		TCEAL9	transcription elongation factor A like 9	2036.36	0.012282	0.0141728	0.314356
CALD1	caldesmon 1	51369.1	-0.0444243	0.00120659	0.0796479		MAP2K2	mitogen-activated protein kinase kinase 2	5082.9	0.0298698	0.0146682	0.322232
BCAT1	branched chain amino acid transaminase 1	4138.79	-0.0605162	0.0012109	0.0796479		FAM21A	WASH complex subunit 2A	2004.28	0.026392	0.0155712	0.324614
TNFRSF19	TNF receptor superfamily member 19	6751.3	-0.0544441	0.00130204	0.0841914		SRSF6	serine and arginine rich splicing factor 6	2807.2	0.0192695	0.0158656	0.327174
UBXN7	UBX domain protein 7	1479.22	-0.0873926	0.00146762	0.0933164		SOAT1	sterol O-acyltransferase 1	1242.09	0.016173	0.01673	0.339764
SLIT3	slit guidance ligand 3	1195.11	-0.0758835	0.00162191	0.0982155		APOD	apolipoprotein D	2303.61	0.0186653	0.0166629	0.339764
KIRREL	kirre like nephrin family adhesion molecule 1	8694.27	-0.0512751	0.00176629	0.103687		MTSS1	MTSS I-BAR domain containing 1	2079.75	0.00465088	0.0190065	0.35199
NIN	ninein	2950.58	-0.0711763	0.00179379	0.103687		RNF185	ring finger protein 185	1204.45	0.0235708	0.0189188	0.35199
NPR3	natriuretic peptide receptor 3	13270	-0.0561575	0.00182104	0.10369		FAM20C	FAM20C golgi associated secretory pathway kinase	7464.93	0.036159	0.0194763	0.358286
UBR5	ubiquitin protein ligase E3 component n-recognin 5	3463.24	-0.0646227	0.00193492	0.108555		GPX4	glutathione peroxidase 4	4727.61	0.0238135	0.0201999	0.363375
CDC42EP3	CDC42 effector protein 3	11417.3	-0.0589494	0.00217724	0.116988		TMEM63A	transmembrane protein 63A	1162.97	0.0125367	0.0207021	0.364267
SLC1A4	solute carrier family 1 member 4	1846.82	-0.0919027	0.00234631	0.119656		INSIG1	insulin induced gene 1	4375.43	0.00751647	0.0223643	0.369597
B4GALT1	beta-1,4-galactosyltransferase 1	8270.13	-0.0523495	0.00236175	0.119656		SLC26A6	solute carrier family 26 member 6	2475.96	0.00798734	0.0226147	0.369597
ASPN	asporin	2773.31	-0.0736982	0.00237566	0.119656		ELP2	elongator acetyltransferase complex subunit 2	1470.19	0.0223431	0.0226634	0.369597
STXBP5	syntaxin binding protein 5	2977.37	-0.0554741	0.00238566	0.119656		HEXB	hexosaminidase subunit beta	3147.02	0.0229323	0.0222127	0.369597
SLC7A1	solute carrier family 7 member 1	3398.59	-0.0131923	0.00239656	0.119656		HMGCR	3-hydroxy-3-methylglutaryl-CoA reductase	1415.83	0.0144126	0.0228359	0.370719
CKAP5	cytoskeleton associated protein 5	2601.38	-0.0586971	0.00241508	0.119656		HNRNPF	heterogeneous nuclear ribonucleoprotein F	3295.22	0.0213011	0.023014	0.372027
MAML2	mastermind like transcriptional coactivator 2	1444.6	-0.0706126	0.00249921	0.122237		NADSYN1	NAD synthetase 1	1201.16	0.0125262	0.023334	0.372702
PRKDC	protein kinase, DNA-activated, catalytic subunit	4015.14	-0.0765185	0.00253195	0.122271		LPIN3	lipin 3	2071.03	0.0141048	0.0235991	0.372702
UTRN	utrophin	4670.69	-0.0755101	0.0025681	0.122301		FAM21C	WASH complex subunit 2C	1390.71	0.0129926	0.0260761	0.385431
PTPN14	protein tyrosine phosphatase non-receptor type 14	5571.9	-0.058551	0.00259668	0.122301		LAMP1	lysosomal associated membrane protein 1	11064.9	0.0197713	0.0256222	0.385431
PLCB4	phospholipase C beta 4	1551.78	-0.0655686	0.00276234	0.128516		CTTN	cortactin	6724.8	0.020727	0.0261669	0.385431
JAZF1	JAZF zinc finger 1	1285.15	-0.073362	0.00294976	0.135583		ABR	ABR activator of RhoGEF and GTPase	2620.63	0.0150787	0.026477	0.385534
AFF1	AF4/FMR2 family member 1	1362.18	-0.0632685	0.00306872	0.138089		TGFB1	transforming growth factor beta 1	3271.94	0.0209954	0.0265931	0.385752
NDNF	neuron derived neurotrophic factor	1370.25	-0.0642583	0.00307669	0.138089		UFM1	ubiquitin fold modifier 1	1408.49	0.00773211	0.0277911	0.386761
RNF41	ring finger protein 41	2590.2	-0.0546226	0.00316748	0.139484		MAN2C1	mannosidase alpha class 2C member 1	1845.8	0.0097826	0.0283535	0.386761
AKAP9	A-kinase anchoring protein 9	1142.59	-0.0804764	0.0031809	0.139484		UBE2J1	ubiquitin conjugating enzyme E2 J1	1596.85	0.0140033	0.0268637	0.386761
CDC42BPA	CDC42 binding protein kinase alpha	3491.37	-0.054825	0.00326868	0.141705		SPPL2B	signal peptide peptidase like 2B	1307.17	0.0146174	0.0274445	0.386761
PTPRK	protein tyrosine phosphatase receptor type K	4357.59	-0.0606548	0.00363076	0.150558		AMD1	adenosylmethionine decarboxylase 1	1170.73	0.0170162	0.0283134	0.386761
NOTCH2	notch receptor 2	14737.1	-0.0582611	0.00387009	0.15732		CTSA	cathepsin A	6586.88	0.0187178	0.0276208	0.386761
ANKRD11	ankyrin repeat domain 11	4192.24	-0.0562249	0.00387631	0.15732		RGL1	ral guanine nucleotide dissociation stimulator like 1	1262.7	0.00773217	0.0292808	0.391952
AHNAK	AHNAK nucleoprotein	58325.4	-0.106317	0.00392517	0.157352		RPS27L	ribosomal protein S27 like	1901.91	0.0163812	0.0292378	0.391952
HSP90B1	heat shock protein 90 beta family member 1	11878	-0.0441081	0.00395957	0.157352		RRAGA	Ras related GTP binding A	1873.72	0.0193612	0.0312845	0.403775
SYNPO2	synaptopodin 2	1463.75	-0.0757958	0.00414163	0.16289		ACBD3	acyl-CoA binding domain containing 3	1415.7	0.00836978	0.0317351	0.405568
COL12A1	collagen type XII alpha 1 chain	66573.9	-0.0871472	0.00419585	0.163339		PLEKHG4	pleckstrin homology and RhoGEF domain containing G4	1436.6	0.0085566	0.031749	0.405568
ZFHX3	zinc finger homeobox 3	1940.37	-0.0688342	0.00470627	0.180477		PHLDA1	pleckstrin homology like domain family A member 1	1579.9	0.0100561	0.0320898	0.406006
MFAP5	microfibril associated protein 5	3374.12	-0.0646651	0.0049345	0.185693		DAB2IP	DAB2 interacting protein	2250.84	0.00841289	0.0328057	0.409032
ATF7IP	activating transcription factor 7 interacting protein	1483.44	-0.0618081	0.00497029	0.185693		MAST2	microtubule associated serine/threonine kinase 2	2040.55	0.0124393	0.0328622	0.409032
COL3A1	collagen type III alpha 1 chain	250130	-0.0389974	0.00501348	0.185693		AKT1S1	AKT1 substrate 1	1979.81	0.017814	0.0329155	0.409032
NAV1	neuron navigator 1	2164.36	-0.0464909	0.00509943	0.185853		CORO6	coronin 6	2256.39	0.00666965	0.0334903	0.411814
NR3C1	nuclear receptor subfamily 3 group C member 1	2403.56	-0.0532564	0.00511523	0.185853		PBXIP1	PBX homeobox interacting protein 1	3030.36	0.0148668	0.0335712	0.411814
CCDC6	coiled-coil domain containing 6	1542.86	-0.0535869	0.00521605	0.187728		NPC2	NPC intracellular cholesterol transporter 2	2034.11	0.0109139	0.0338485	0.413061
FHL1	four and a half LIM domains 1	5053	-0.0502637	0.00566063	0.198122		ADH5	alcohol dehydrogenase 5 (class III), chi polypeptide	5502.04	0.0153558	0.0341566	0.413061
RAB23	RAB23, member RAS oncogene family	1879.95	-0.0548659	0.00599387	0.207729		GABARAPL1	GABA type A receptor associated protein like 1	1801.43	0.0156995	0.0341302	0.413061
TTC28	tetratricopeptide repeat domain 28	1639.12	-0.0553394	0.00609847	0.207729		GLMP	glycosylated lysosomal membrane protein	1872.57	0.00896272	0.0353965	0.419371
FLNA	filamin A	133604	-0.0352743	0.00627336	0.211795		FAM160B2	family with sequence similarity 160 member B2	1778.93	0.0126759	0.0356998	0.420835
EFNB2	ephrin B2	2024.75	-0.0527522	0.0064802	0.216859		ARL4C	ADP ribosylation factor like GTPase 4C	1657.75	0.0086091	0.0360561	0.421691
LIFR	LIF receptor subunit alpha	3155.74	-0.0451771	0.00668435	0.219834		CBR1	carbonyl reductase 1	1184.53	0.00930304	0.037236	0.421691
CDC42EP1	CDC42 effector protein 1	3694.26	-0.0390155	0.00685948	0.223666		PTPN23	protein tyrosine phosphatase non-receptor type 23	1761.45	0.00974252	0.0363869	0.421691
MYCBP2	MYC binding protein 2	3671.25	-0.0516591	0.00719219	0.231203		VASN	vasorin	6415.66	0.0166772	0.0365899	0.421691
ADCY9	adenylate cyclase 9	1560.13	-0.0482164	0.00723864	0.231203		CHST2	carbohydrate sulfotransferase 2	1153.69	0.00793393	0.0381289	0.425327
ADCY7	adenylate cyclase 7	1331.72	-0.0517408	0.00727244	0.231203		PPP1R15A	protein phosphatase 1 regulatory subunit 15A	1379.27	0.00827511	0.0380619	0.425327
KIAA1671	KIAA1671	1280.61	-0.0470823	0.00761874	0.238487		TBC1D10B	TBC1 domain family member 10B	1256.61	0.0104281	0.0393451	0.43009
ROBO1	roundabout guidance receptor 1	1353.13	-0.0466157	0.00768258	0.238487		ITPR3	inositol 1,4,5-trisphosphate receptor type 3	2463.35	0.0181204	0.0407391	0.43659
ENAH	ENAH actin regulator	28719.2	-0.0347635	0.00768909	0.238487		RHOT2	ras homolog family member T2	1598.24	0.00973205	0.0411728	0.437682
FBXO32	F-box protein 32	3376.84	-0.0456367	0.00786366	0.241934		LZTS2	leucine zipper tumor suppressor 2	2072.11	0.00912174	0.0422223	0.437968
FGF2	fibroblast growth factor 2	1721.66	-0.0356173	0.00796105	0.242463		GRINA	glutamate ionotropic receptor NMDA type subunit associated protein 1	5076.87	0.0142801	0.0418086	0.437968
SUSD6	sushi domain containing 6	1564.22	-0.0451081	0.00800796	0.242463		NRBP2	nuclear receptor binding protein 2	1934.73	0.00986834	0.042627	0.438335
MACF1	microtubule actin crosslinking factor 1	6568.92	-0.0101114	0.00830845	0.246365		ASNA1	guided entry of tail-anchored proteins factor 3, ATPase	1304.18	0.0108841	0.042411	0.438335
GSE1	Gse1 coiled-coil protein	1761.94	-0.0581209	0.00853967	0.247039		PEPD	peptidase D	1311.88	0.00848144	0.0436504	0.44355
SMG1	SMG1 nonsense mediated mRNA decay associated PI3K related kinase	2877.18	-0.00870984	0.00865761	0.248337		HK2	hexokinase 2	1726.81	0.00833043	0.0454608	0.450308
SMARCA2	SWI/SNF related, matrix associated, actin dependent regulator of chromatin, subfamily a, member 2	3533.22	-0.0403971	0.00890701	0.248994		VAT1	vesicle amine transport 1	5395.5	0.00607543	0.0461234	0.453507
LPP	LIM domain containing preferred translocation partner in lipoma	3788.81	-0.0397441	0.00895431	0.248994		ZDHHC7	zinc finger DHHC-type palmitoyltransferase 7	3170.87	0.0163756	0.0460886	0.453507
CLOCK	clock circadian regulator	1125.74	-0.0397842	0.00903583	0.248994		MT-RNR1		9155.42	0.0120816	0.0464922	0.454789
RBFOX2	RNA binding fox-1 homolog 2	5229.62	-0.0407288	0.00908566	0.248994		DKK1	dickkopf WNT signaling pathway inhibitor 1	1856.83	0.00777631	0.046735	0.455995
DPYSL3	dihydropyrimidinase like 3	6698.27	-0.034159	0.00918082	0.248994		MOGS	mannosyl-oligosaccharide glucosidase	1339.36	0.012798	0.0469405	0.456832
NREP	neuronal regeneration related protein	2459.08	-0.0441022	0.00929787	0.248994		LAMTOR1	late endosomal/lysosomal adaptor, MAPK and MTOR activator 1	1737.7	0.0130733	0.0478438	0.459758
ITGB1	integrin subunit beta 1	30322	-0.0301756	0.00930712	0.248994		FADS3	fatty acid desaturase 3	2657.12	0.0104978	0.0483887	0.460357
TAOK1	TAO kinase 1	2872.26	-0.0375803	0.0093332	0.248994		DDX24	DEAD-box helicase 24	2861.86	0.015372	0.0494722	0.463726
CPD	carboxypeptidase D	2726.21	-0.0324553	0.00949455	0.25154		LTBR	lymphotoxin beta receptor	4893.2	0.0154023	0.0510682	0.469458
SPTLC2	serine palmitoyltransferase long chain base subunit 2	2224.19	-0.0370625	0.0100058	0.260691		CHPF2	chondroitin polymerizing factor 2	2758.74	0.0214035	0.0510216	0.469458
TEAD1	TEA domain transcription factor 1	6706.3	-0.0348229	0.0100847	0.260691		APOE	apolipoprotein E	1386.01	0.00429284	0.0513525	0.47031
SCUBE3	signal peptide, CUB domain and EGF like domain containing 3	1271.03	-0.0115353	0.0101133	0.260691		CDK4	cyclin dependent kinase 4	1774.13	0.0110074	0.0519467	0.472204
FGF7	fibroblast growth factor 7	17175.8	-0.0175933	0.0104599	0.266878		WTAP	WT1 associated protein	1623.5	0.0132182	0.0521095	0.472204
NUCKS1	nuclear casein kinase and cyclin dependent kinase substrate 1	5825.2	-0.0343782	0.0106949	0.266878		POLG	DNA polymerase gamma, catalytic subunit	1471.24	0.011714	0.0536311	0.477441
POLH	DNA polymerase eta	1257.08	-0.0323067	0.0107031	0.266878		LAMP2	lysosomal associated membrane protein 2	5255.15	0.0136565	0.053786	0.477441
SLC7A11	solute carrier family 7 member 11	1904.55	-0.00298666	0.0109987	0.270709		CPSF3L	integrator complex subunit 11	1572.93	0.0107359	0.0543729	0.480168
KIDINS220	kinase D interacting substrate 220	3201.27	-0.0338402	0.0112245	0.274497		SIRT2	sirtuin 2	1289.55	0.0108907	0.0545408	0.480538
ROCK1	Rho associated coiled-coil containing protein kinase 1	3320.16	-0.0343198	0.011935	0.288178		UBE2G2	ubiquitin conjugating enzyme E2 G2	2041.37	0.0104601	0.057181	0.496343
ZNF469	zinc finger protein 469	2318.56	-0.0149035	0.0120247	0.288518		MGP	matrix Gla protein	1418.1	0.00943061	0.0575827	0.498136
PLXNB2	plexin B2	13877.9	-0.0303599	0.012421	0.292192		ST13	ST13 Hsp70 interacting protein	4331.02	0.0076478	0.0577258	0.498244
GARS	glycyl-tRNA synthetase 1	7665.21	-0.0199639	0.0124422	0.292192		ACSL1	acyl-CoA synthetase long chain family member 1	2745.6	0.0115926	0.0585773	0.501617
KMT2D	lysine methyltransferase 2D	2426.06	-0.00729142	0.0125325	0.292192		SNX2	sorting nexin 2	1436.69	0.0103293	0.0592747	0.504761
TENM2	teneurin transmembrane protein 2	2083.7	-0.0128228	0.0126614	0.292192		C1orf43	chromosome 1 open reading frame 43	3110.2	0.0100969	0.05971	0.506208
HNMT	histamine N-methyltransferase	1583.66	-0.0192386	0.0126836	0.292192		ZBTB47	zinc finger and BTB domain containing 47	2668.23	0.00276189	0.0618162	0.508716
ARID5B	AT-rich interaction domain 5B	3392.33	-0.0432437	0.012714	0.292192		ATP1B3	ATPase Na+/K+ transporting subunit beta 3	1846.48	0.00858237	0.06246	0.508716
LRBA	LPS responsive beige-like anchor protein	1505.29	-0.0312985	0.0131359	0.298886		NAGLU	N-acetyl-alpha-glucosaminidase	1663.07	0.0105086	0.061315	0.508716
CBX5	chromobox 5	2401.24	-0.0214878	0.0133055	0.300359		LPAR1	lysophosphatidic acid receptor 1	5759.14	0.0119112	0.0616902	0.508716
SEMA3C	semaphorin 3C	10409	-0.0383962	0.0133881	0.300445		PTGFR	prostaglandin F receptor	2631.41	0.0125832	0.0626057	0.508716
DDAH1	dimethylarginine dimethylaminohydrolase 1	7327.38	-0.0256972	0.0148137	0.322232		EIF3M	eukaryotic translation initiation factor 3 subunit M	1794.58	0.0135734	0.061019	0.508716
PAFAH1B1	platelet activating factor acetylhydrolase 1b regulatory subunit 1	4407.35	-0.030564	0.0148769	0.322232		LDLR	low density lipoprotein receptor	3552.87	0.00527425	0.0632319	0.509998
FN1	fibronectin 1	1.57697e+06	-0.0271115	0.0149006	0.322232		SAFB	scaffold attachment factor B	1555.6	0.00924114	0.0637458	0.509998
CLMP	CXADR like membrane protein	4592.32	-0.025838	0.0150202	0.322232		NSUN2	NOP2/Sun RNA methyltransferase 2	1173.72	0.00941073	0.0636124	0.509998
CES2	carboxylesterase 2	1391.11	-0.0259258	0.0150347	0.322232		JUND	JunD proto-oncogene, AP-1 transcription factor subunit	1316.02	0.00913838	0.0641263	0.51067
GLG1	golgi glycoprotein 1	7807.91	-0.0273698	0.0151624	0.323154		LYNX1	Ly6/neurotoxin 1	1264.35	0.00908364	0.0649345	0.511176
ZFHX4	zinc finger homeobox 4	2468.64	-0.0171722	0.0153369	0.323644		STK17B	serine/threonine kinase 17b	3674.74	0.00969748	0.0662919	0.515202
TLN1	talin 1	25182.4	-0.0284871	0.0153951	0.323644		ABCF1	ATP binding cassette subfamily F member 1	1678.2	0.0114899	0.0682987	0.520079
PRKCA	protein kinase C alpha	3833.88	-0.0355368	0.0154399	0.323644		MT2A	metallothionein 2A	10420	0.00393183	0.07018	0.529124
GLIS3	GLIS family zinc finger 3	1242.76	-0.0137881	0.0156625	0.324741		SRPX	sushi repeat containing protein X-linked	3634.66	0.0105136	0.0707454	0.530298
KMT2A	lysine methyltransferase 2A	1262.87	-0.00588947	0.0168504	0.339764		GCN1	GCN1 activator of EIF2AK4	2944.6	0.0122449	0.0715695	0.530381
MAP1A	microtubule associated protein 1A	7596.15	-0.0302083	0.0169252	0.339764		SMPD1	sphingomyelin phosphodiesterase 1	5199.03	0.0157028	0.0715979	0.530381
LOX	lysyl oxidase	23069.7	-0.0307099	0.0169403	0.339764		ATIC	5-aminoimidazole-4-carboxamide ribonucleotide formyltransferase/IMP cyclohydrolase	1178.1	0.00849313	0.0742234	0.542189
DOCK7	dedicator of cytokinesis 7	1467.27	-0.0213809	0.0170104	0.339764		IRAK1	interleukin 1 receptor associated kinase 1	2570.47	0.0123227	0.0742667	0.542189
CREB3L1	cAMP responsive element binding protein 3 like 1	5301.6	-0.0259565	0.0171613	0.340992		BAX	BCL2 associated X, apoptosis regulator	1906.76	0.0117003	0.0748832	0.54519
LSP1	lymphocyte specific protein 1	5424.44	-0.0213545	0.0172703	0.34138		BRIX1	biogenesis of ribosomes BRX1	2878.73	0.00689645	0.0752396	0.546741
DPYD	dihydropyrimidine dehydrogenase	1859.53	-0.0202692	0.0174152	0.34247		KLHL21	kelch like family member 21	2103.98	0.00815771	0.0761278	0.546939
MGLL	monoglyceride lipase	2976.9	-0.0218343	0.0179533	0.350454		PLCG1	phospholipase C gamma 1	2555.85	0.0162614	0.0780157	0.554246
ZHX3	zinc fingers and homeoboxes 3	5584.6	-0.0324524	0.0180215	0.350454		CCNL2	cyclin L2	4482.59	0.00530268	0.0795118	0.556215
SPARC	secreted protein acidic and cysteine rich	151339	-0.0254197	0.0182315	0.350454		GLRX	glutaredoxin	1214.58	0.00729842	0.0812798	0.556215
ANKH	ANKH inorganic pyrophosphate transport regulator	3554.06	-0.0222784	0.0182824	0.350454		NDEL1	nudE neurodevelopment protein 1 like 1	1603.34	0.00749467	0.0820518	0.556215
VAMP7	vesicle associated membrane protein 7	1218.15	-0.0182977	0.0183511	0.350454		TIPARP	TCDD inducible poly(ADP-ribose) polymerase	2183.24	0.00763303	0.0792631	0.556215
RNF213	ring finger protein 213	4556.24	-0.0346912	0.0184367	0.350454		CD14	CD14 molecule	1372.81	0.0079688	0.0832011	0.556215
WWTR1	WW domain containing transcription regulator 1	2328.68	-0.0220298	0.0185293	0.350454		SIN3B	SIN3 transcription regulator family member B	1842.13	0.00827681	0.0817318	0.556215
DCUN1D3	defective in cullin neddylation 1 domain containing 3	1394.32	-0.0160934	0.0186423	0.350454		AHCY	adenosylhomocysteinase	2279.96	0.00945993	0.0837258	0.556215
MYO9A	myosin IXA	1340.34	-0.0144714	0.018648	0.350454		WDR6	WD repeat domain 6	3075.92	0.010195	0.0813687	0.556215
OMD	osteomodulin	7631.55	-0.0333333	0.0187772	0.351152		SCYL1	SCY1 like pseudokinase 1	2157.21	0.010587	0.0837306	0.556215
GLIS2	GLIS family zinc finger 2	2529.37	-0.0132767	0.0195343	0.358286		ZSWIM8	zinc finger SWIM-type containing 8	2585.11	0.0107037	0.0810651	0.556215
IQGAP1	IQ motif containing GTPase activating protein 1	9101.8	-0.0248378	0.0199845	0.363375		IL1R1	interleukin 1 receptor type 1	12564.4	0.0118083	0.0798641	0.556215
LTBP1	latent transforming growth factor beta binding protein 1	7256.55	-0.0284219	0.0201004	0.363375		SRRT	serrate, RNA effector molecule	1653.7	0.00870906	0.0842399	0.556569
PCK2	phosphoenolpyruvate carboxykinase 2, mitochondrial	1775.79	-0.00476698	0.0202624	0.363375		RAB7A	RAB7A, member RAS oncogene family	5165.98	0.0112774	0.0842632	0.556569
ARHGAP21	Rho GTPase activating protein 21	5928.31	-0.0243734	0.020288	0.363375		SCAMP4	secretory carrier membrane protein 4	1890.57	0.0119303	0.0844387	0.556569
CSNK2A2	casein kinase 2 alpha 2	1202.5	-0.0250565	0.0204282	0.364175		DAAM2	dishevelled associated activator of morphogenesis 2	7662.25	0.011896	0.0852499	0.558811
PIK3R1	phosphoinositide-3-kinase regulatory subunit 1	4431.12	-0.0213769	0.0207131	0.364267		VPS26A	VPS26, retromer complex component A	1512.28	0.00932779	0.0866445	0.562846
PALLD	palladin, cytoskeletal associated protein	19643.5	-0.0244043	0.0207198	0.364267		CTHRC1	collagen triple helix repeat containing 1	2734.72	0.00649808	0.0874145	0.563677
DAB2	DAB adaptor protein 2	5159.72	-0.0188413	0.0208703	0.36428		NISCH	nischarin	2974.91	0.0112173	0.0877816	0.563677
HPS5	HPS5 biogenesis of lysosomal organelles complex 2 subunit 2	2019.09	-0.0198594	0.0209115	0.36428		CREBZF	CREB/ATF bZIP transcription factor	1170.37	0.00593186	0.0897387	0.571462
EPRS	glutamyl-prolyl-tRNA synthetase 1	5378.92	-0.0184548	0.0210398	0.364849		PROS1	protein S	3132.26	0.00979978	0.0895604	0.571462
PDE1C	phosphodiesterase 1C	2438.79	-0.0143859	0.0213036	0.366453		NSA2	NSA2 ribosome biogenesis factor	1445	0.00821064	0.0919861	0.576986
LATS1	large tumor suppressor kinase 1	1136.34	-0.0117401	0.0213788	0.366453		TBC1D20	TBC1 domain family member 20	1780.99	0.0095549	0.0923942	0.576994
MAP4	microtubule associated protein 4	14202.9	-0.0217803	0.0216101	0.366453		SLC7A6	solute carrier family 7 member 6	2059.08	0.00644721	0.0933747	0.579791
PLEKHA2	pleckstrin homology domain containing A2	2965.01	-0.017795	0.0216313	0.366453		IPO13	importin 13	1220.32	0.00727436	0.0943648	0.580648
TMOD3	tropomodulin 3	2425.95	-0.0277627	0.0216372	0.366453		FASTK	Fas activated serine/threonine kinase	1429.21	0.00701807	0.0945749	0.580891
CAV1	caveolin 1	14519.9	-0.0240033	0.0217086	0.366453		M6PR	mannose-6-phosphate receptor, cation dependent	1282.57	0.00862141	0.095281	0.582528
SESN2	sestrin 2	1537.34	-0.00549305	0.021931	0.368575		ABHD17A	abhydrolase domain containing 17A, depalmitoylase	1301.23	0.00512923	0.0962009	0.58255
CD44	CD44 molecule (Indian blood group)	5985.18	-0.0205099	0.0221026	0.369597		MIOS	meiosis regulator for oocyte development	1265.41	0.00689381	0.0959167	0.58255
CKB	creatine kinase B	1371.33	-0.00853697	0.0226552	0.369597		IDH1	isocitrate dehydrogenase (NADP(+)) 1	2707.38	0.00870212	0.0961775	0.58255
KIAA1109	KIAA1109	2471.26	-0.0133432	0.0226699	0.369597		CTSL	cathepsin L	4117.6	0.0100495	0.0966392	0.583352
TNKS	tankyrase	1678.06	-0.0156851	0.0234235	0.372702		PMP22	peripheral myelin protein 22	4450.26	0.0103048	0.0971317	0.584005
TGFBR1	transforming growth factor beta receptor 1	5032.17	-0.0204559	0.0234252	0.372702		SF3A2	splicing factor 3a subunit 2	1282.37	0.0025063	0.0985972	0.584107
TBL1X	transducin beta like 1 X-linked	1388.35	-0.0177916	0.0235923	0.372702		COX11	cytochrome c oxidase copper chaperone COX11	1260.41	0.00732272	0.098256	0.584107
MYH10	myosin heavy chain 10	2208.74	-0.0158191	0.0236419	0.372702		ADPGK	ADP dependent glucokinase	1127.76	0.0077006	0.0979453	0.584107
KLF7	Kruppel like factor 7	1365.79	-0.00951703	0.0241551	0.378025		GIGYF1	GRB10 interacting GYF protein 1	1959.84	0.00597183	0.0994363	0.585762
HERC1	HECT and RLD domain containing E3 ubiquitin protein ligase family member 1	1538.75	-0.0110311	0.0242289	0.378025		CALCOCO1	calcium binding and coiled-coil domain 1	3837.9	0.00116819	0.100291	0.588265
NFASC	neurofascin	4487.34	-0.0173609	0.0245966	0.378025		ABHD4	abhydrolase domain containing 4, N-acyl phospholipase B	1874.29	0.00807862	0.100514	0.588265
MR1	major histocompatibility complex, class I-related	1920.5	-0.0172791	0.0246164	0.378025		CIZ1	CDKN1A interacting zinc finger protein 1	2578.38	0.0105301	0.100537	0.588265
SIPA1L1	signal induced proliferation associated 1 like 1	2655.42	-0.0162313	0.0246809	0.378025		HEXA	hexosaminidase subunit alpha	2678.69	0.0107018	0.101134	0.589646
WASF2	WASP family member 2	5811.42	-0.0251863	0.024789	0.378025		FAM50A	family with sequence similarity 50 member A	1602.41	0.00622763	0.102383	0.59176
FSTL1	follistatin like 1	83646.9	-0.0160537	0.0248006	0.378025		MAP3K12	mitogen-activated protein kinase kinase kinase 12	1216.39	0.00694215	0.102588	0.59176
MSRB3	methionine sulfoxide reductase B3	7099.49	-0.0288749	0.0248061	0.378025		PACS2	phosphofurin acidic cluster sorting protein 2	2349.5	0.00851115	0.102218	0.59176
LAMA4	laminin subunit alpha 4	3278.38	-0.0186957	0.0249216	0.378025		TMEM259	transmembrane protein 259	3095.51	0.0115708	0.104124	0.593769
NORAD	non-coding RNA activated by DNA damage	9967.56	-0.0242751	0.0249705	0.378025		PERP	p53 apoptosis effector related to PMP22	1122.49	0.00697674	0.105188	0.597162
HK1	hexokinase 1	5439.23	-0.0203967	0.0257237	0.385431		ACVR1	activin A receptor type 1	1908.53	0.00938206	0.105038	0.597162
DIXDC1	DIX domain containing 1	1852.12	-0.0174432	0.0257739	0.385431		TRIP10	thyroid hormone receptor interactor 10	2101.9	0.00723048	0.106512	0.602882
SH3D19	SH3 domain containing 19	5299.93	-0.0188615	0.0259333	0.385431		USP33	ubiquitin specific peptidase 33	1693.39	0.00794565	0.107703	0.604318
PYGL	glycogen phosphorylase L	2442.3	-0.0198138	0.0260091	0.385431		UBXN1	UBX domain protein 1	1450.73	0.00865169	0.107716	0.604318
PSEN1	presenilin 1	1942.59	-0.0148893	0.026285	0.385534		AKR1A1	aldo-keto reductase family 1 member A1	1161.13	0.00892086	0.107699	0.604318
CRIP2	cysteine rich protein 2	1949.09	-0.0184919	0.0263943	0.385534		ITGA10	integrin subunit alpha 10	15743.9	0.0097428	0.107673	0.604318
CSPG4	chondroitin sulfate proteoglycan 4	6132.14	-0.014163	0.0272813	0.386761		SDCBP	syndecan binding protein	4077.55	0.00814914	0.108482	0.607724
NBAS	NBAS subunit of NRZ tethering complex	1288.03	-0.0150252	0.027283	0.386761		VPS4B	vacuolar protein sorting 4 homolog B	1390.25	0.00867602	0.109041	0.608779
USP25	ubiquitin specific peptidase 25	1620.43	-0.0169199	0.0276104	0.386761		INTS3	integrator complex subunit 3	2125.12	0.00630149	0.110637	0.613662
DDR2	discoidin domain receptor tyrosine kinase 2	11719.8	-0.0245105	0.0277046	0.386761		SRSF11	serine and arginine rich splicing factor 11	3309.27	0.0069188	0.111299	0.613662
SUSD5	sushi domain containing 5	2488.44	-0.0138698	0.0277098	0.386761		PRPF19	pre-mRNA processing factor 19	1595.64	0.00851406	0.110363	0.613662
MAP3K3	mitogen-activated protein kinase kinase kinase 3	1708.71	-0.0167034	0.0278246	0.386761		USF2	upstream transcription factor 2, c-fos interacting	1571.59	0.00929203	0.11035	0.613662
ZFP90	ZFP90 zinc finger protein	1393.82	-0.0170578	0.0278336	0.386761		SAT1	spermidine/spermine N1-acetyltransferase 1	3003.17	0.0120358	0.111291	0.613662
PXK	PX domain containing serine/threonine kinase like	1654	-0.012359	0.0278819	0.386761		FMNL2	formin like 2	1264.34	0.0078008	0.11163	0.614143
GREM1	gremlin 1, DAN family BMP antagonist	2364.46	-0.0119894	0.0280076	0.386761		NSMAF	neutral sphingomyelinase activation associated factor	1187.88	0.00748697	0.112467	0.614698
MBNL1	muscleblind like splicing regulator 1	6234.69	-0.0200349	0.0281393	0.386761		SLC4A2	solute carrier family 4 member 2	2857.45	0.0106974	0.113052	0.616135
TARS	threonyl-tRNA synthetase 1	3396.2	-0.0131353	0.0284252	0.386761		KITLG	KIT ligand	2383.13	0.00607753	0.113382	0.617051
ADAM9	ADAM metallopeptidase domain 9	12527.4	-0.0229812	0.0284875	0.386761		CTSK	cathepsin K	7720.71	0.00415924	0.115305	0.623072
DENND5A	DENN domain containing 5A	3516.39	-0.0248608	0.0288514	0.389921		ANXA2	annexin A2	67325.7	0.00158061	0.116084	0.624101
CCND1	cyclin D1	11269.2	-0.0146636	0.0289247	0.389921		LIMK1	LIM domain kinase 1	1361.22	0.0067167	0.116122	0.624101
SMURF2	SMAD specific E3 ubiquitin protein ligase 2	1312.63	-0.0112943	0.0298255	0.397848		VMP1	vacuole membrane protein 1	2654.64	0.00714644	0.11615	0.624101
SERINC1	serine incorporator 1	10164.6	-0.0206635	0.0300401	0.399282		GBA	glucosylceramidase beta	1711.64	0.00814799	0.115806	0.624101
ASH1L	ASH1 like histone lysine methyltransferase	2112.19	-0.0117186	0.0301424	0.399282		COL14A1	collagen type XIV alpha 1 chain	4794.34	0.00520211	0.116614	0.625714
MED13L	mediator complex subunit 13L	4372.22	-0.0126452	0.0304063	0.399903		GRN	granulin precursor	10869.9	0.00961844	0.116866	0.625967
NCOR1	nuclear receptor corepressor 1	3080.44	-0.0105702	0.0304884	0.399903		HMOX1	heme oxygenase 1	2023.55	0.00436009	0.11826	0.630796
NCAPD2	non-SMC condensin I complex subunit D2	1272.75	-0.00957487	0.0305037	0.399903		HERC2P2	hect domain and RLD 2 pseudogene 2	1324.41	0.00313623	0.12797	0.631422
ZYG11B	zyg-11 family member B, cell cycle regulator	1791.9	-0.0116155	0.0311353	0.403775		FASN	fatty acid synthase	9105	0.00443458	0.127051	0.631422
ALPK2	alpha kinase 2	2093.08	-0.012809	0.0311611	0.403775		ADM	adrenomedullin	2573.42	0.00608543	0.123148	0.631422
DPYSL2	dihydropyrimidinase like 2	4185.03	-0.0188775	0.0312228	0.403775		FAM98A	family with sequence similarity 98 member A	1857.79	0.00661673	0.125559	0.631422
GPC1	glypican 1	6039.25	-0.0200502	0.0313283	0.403775		HEBP1	heme binding protein 1	1205.3	0.0066355	0.125911	0.631422
TMX4	thioredoxin related transmembrane protein 4	2441.03	-0.0172898	0.0317863	0.405568		LRIG3	leucine rich repeats and immunoglobulin like domains 3	1229.81	0.00715252	0.121985	0.631422
GPR107	G protein-coupled receptor 107	3334.74	-0.0191672	0.032114	0.406006		SPG20	spartin	2045.34	0.0072159	0.122141	0.631422
STEAP4	STEAP4 metalloreductase	12467.1	-0.00664517	0.0321399	0.406006		GAK	cyclin G associated kinase	1552.93	0.00755307	0.123552	0.631422
THSD4	thrombospondin type 1 domain containing 4	1561.99	-0.0103894	0.0322469	0.406013		SPG21	SPG21 abhydrolase domain containing, maspardin	1168.3	0.00755672	0.122417	0.631422
USP9X	ubiquitin specific peptidase 9 X-linked	3955.74	-0.013804	0.0324849	0.407664		ATP6V0E1	ATPase H+ transporting V0 subunit e1	3125.27	0.00766948	0.128271	0.631422
SEPT11	septin 11	21580.1	-0.0204027	0.0331763	0.410934		GNPTG	N-acetylglucosamine-1-phosphate transferase subunit gamma	1506.73	0.00801703	0.122983	0.631422
DHX40	DEAH-box helicase 40	1276.85	-0.0137382	0.0334125	0.411814		WIPI1	WD repeat domain, phosphoinositide interacting 1	1665.14	0.00850632	0.123035	0.631422
TNS3	tensin 3	3672.88	-0.0135957	0.034134	0.413061		ACIN1	apoptotic chromatin condensation inducer 1	4524.56	0.00863751	0.119659	0.631422
PDLIM5	PDZ and LIM domain 5	7853.89	-0.0229608	0.0343177	0.413061		ARFGAP1	ADP ribosylation factor GTPase activating protein 1	2206	0.00907435	0.119058	0.631422
CCDC80	coiled-coil domain containing 80	62268.5	-0.0163444	0.0343225	0.413061		SEPP1	selenoprotein P	8720.03	0.0125385	0.122265	0.631422
TES	testin LIM domain protein	1311.91	-0.0114476	0.0345377	0.414344		ATP6AP1	ATPase H+ transporting accessory protein 1	2560.31	0.0204069	0.122433	0.631422
SLFN5	schlafen family member 5	4261.9	-0.0131336	0.0347681	0.415391		TMEM64	transmembrane protein 64	1214.07	0.00270503	0.128809	0.632226
AJUBA	ajuba LIM protein	1448.93	-0.0103509	0.0348428	0.415391		APEX1	apurinic/apyrimidinic endodeoxyribonuclease 1	2878.58	0.00872796	0.129679	0.634227
TJP1	tight junction protein 1	3183.44	-0.0150899	0.0351657	0.417935		PLEKHM2	pleckstrin homology and RUN domain containing M2	2631.59	0.00695279	0.130846	0.635893
ROCK2	Rho associated coiled-coil containing protein kinase 2	4663.91	-0.0167952	0.0357406	0.420835		CUTA	cutA divalent cation tolerance homolog	1325.48	0.00662104	0.131271	0.63634
PPP1R3C	protein phosphatase 1 regulatory subunit 3C	3301.02	-0.010023	0.0362074	0.421691		MPV17	mitochondrial inner membrane protein MPV17	1161.7	0.00624377	0.132374	0.637613
ACTR2	actin related protein 2	10519.9	-0.0207644	0.036335	0.421691		DEF8	differentially expressed in FDCP 8 homolog	1230.27	0.00694225	0.133368	0.637613
DLG5	discs large MAGUK scaffold protein 5	3337.51	-0.0179567	0.0363401	0.421691		RAB1A	RAB1A, member RAS oncogene family	3656.35	0.00999136	0.133137	0.637613
THBS1	thrombospondin 1	341411	-0.0167159	0.0368173	0.421691		KLHL9	kelch like family member 9	1483.1	0.0129442	0.132024	0.637613
INO80	INO80 complex ATPase subunit	1157.08	-0.0116753	0.0369112	0.421691		OAT	ornithine aminotransferase	3144.51	0.00708573	0.133668	0.638229
LMAN1	lectin, mannose binding 1	5213.16	-0.0179304	0.0369656	0.421691		MCRIP1	MAPK regulated corepressor interacting protein 1	1673.53	0.00758348	0.133841	0.638255
THBS2	thrombospondin 2	48212.8	-0.0287967	0.0371349	0.421691		HGS	hepatocyte growth factor-regulated tyrosine kinase substrate	2515.39	0.00178867	0.134367	0.639668
MGEA5	O-GlcNAcase	2136.54	-0.00917627	0.0372395	0.421691		HMGCS1	3-hydroxy-3-methylglutaryl-CoA synthase 1	1920.65	0.00340633	0.135209	0.639668
RC3H2	ring finger and CCCH-type domains 2	1695.31	-0.0118779	0.0373552	0.421691		ATP5E	ATP synthase F1 subunit epsilon	2763.34	0.00767353	0.13651	0.642154
PNMA2	PNMA family member 2	1579.17	-0.0106299	0.0373609	0.421691		FBXO18	F-box DNA helicase 1	1672.89	0.00836476	0.137544	0.644632
UBAP1	ubiquitin associated protein 1	1351.85	-0.0129031	0.037625	0.42342		LRRC8A	leucine rich repeat containing 8 VRAC subunit A	2277.54	0.00421785	0.139635	0.645196
GLS	glutaminase	7138.1	-0.0144016	0.0379705	0.425327		NME4	NME/NM23 nucleoside diphosphate kinase 4	1620.65	0.00496997	0.140201	0.645196
ACO2	aconitase 2	1867.32	-0.0164537	0.0382667	0.42562		FHOD1	formin homology 2 domain containing 1	1489.27	0.00617239	0.137974	0.645196
FAT1	FAT atypical cadherin 1	14744.9	-0.00555887	0.038673	0.428888		LDB1	LIM domain binding 1	1806.15	0.0068956	0.138669	0.645196
CRISPLD2	cysteine rich secretory protein LCCL domain containing 2	2647.9	-0.0141684	0.0389286	0.429564		MIR100HG	mir-100-let-7a-2-mir-125b-1 cluster host gene	2161.48	0.0069473	0.13943	0.645196
MTHFD2	methylenetetrahydrofolate dehydrogenase (NADP+ dependent) 2, methenyltetrahydrofolate cyclohydrolase	6020.98	-0.00622086	0.0389591	0.429564		FTSJ3	FtsJ RNA 2'-O-methyltransferase 3	1174.15	0.00781403	0.138702	0.645196
PLSCR4	phospholipid scramblase 4	2931.4	-0.0178019	0.039251	0.43009		RBCK1	RANBP2-type and C3HC4-type zinc finger containing 1	2132.09	0.00863607	0.139012	0.645196
DYNC1H1	dynein cytoplasmic 1 heavy chain 1	9971.11	-0.00214256	0.0393028	0.43009		CHMP1B	charged multivesicular body protein 1B	1204.81	0.00528462	0.140706	0.645959
ASCC3	activating signal cointegrator 1 complex subunit 3	1930.91	-0.0141311	0.0394758	0.430286		APBB1	amyloid beta precursor protein binding family B member 1	1228.71	0.00643943	0.14058	0.645959
KIF1B	kinesin family member 1B	1614.27	-0.0154132	0.0396855	0.431339		SNRNP70	small nuclear ribonucleoprotein U1 subunit 70	4798.25	0.00397483	0.142083	0.648838
RSF1	remodeling and spacing factor 1	1141.06	-0.0107067	0.0400132	0.433666		RPL13P12	ribosomal protein L13 pseudogene 12	1620.38	0.00563492	0.142105	0.648838
FTO	FTO alpha-ketoglutarate dependent dioxygenase	1839.1	-0.0150413	0.0403723	0.435736		UNC45A	unc-45 myosin chaperone A	1825.19	0.00769964	0.143141	0.651313
SHOC2	SHOC2 leucine rich repeat scaffold protein	1653.6	-0.0131435	0.0404327	0.435736		TRIP6	thyroid hormone receptor interactor 6	3407.87	0.00739917	0.143955	0.652412
LRP1	LDL receptor related protein 1	84686.5	-0.0061452	0.040812	0.43659		IP6K2	inositol hexakisphosphate kinase 2	1378.05	0.0075315	0.143992	0.652412
CEP170	centrosomal protein 170	1551.51	-0.0146637	0.0408552	0.43659		PDPR	pyruvate dehydrogenase phosphatase regulatory subunit	1643.52	0.00800867	0.143735	0.652412
TAGLN2	transgelin 2	6195.97	-0.0171675	0.0412062	0.437682		AKT2	AKT serine/threonine kinase 2	2832.14	0.00179914	0.145189	0.656275
FAM198B	golgi associated kinase 1B	1624.93	-0.0118571	0.0413015	0.437682		GTF2H1	general transcription factor IIH subunit 1	1617.34	0.00717937	0.145676	0.656409
VCAN	versican	19546.6	-0.00666889	0.0417201	0.437968		CLK1	CDC like kinase 1	1510.72	0.00211324	0.147996	0.661128
CNOT1	CCR4-NOT transcription complex subunit 1	3085.32	-0.0150985	0.0417893	0.437968		TMEM8A	post-glycosylphosphatidylinositol attachment to proteins 6	1485.83	0.00170539	0.149018	0.66414
ECE1	endothelin converting enzyme 1	2735.95	-0.0108186	0.0418304	0.437968		MTA1	metastasis associated 1	1592.51	0.010217	0.149706	0.664573
KCNK2	potassium two pore domain channel subfamily K member 2	1787.28	-0.00520866	0.0421149	0.437968		PCYT2	phosphate cytidylyltransferase 2, ethanolamine	1344.56	0.00462057	0.151688	0.6674
TGFBR2	transforming growth factor beta receptor 2	13852.3	-0.0129605	0.0421451	0.437968		PPP1R9B	protein phosphatase 1 regulatory subunit 9B	2093.23	0.00699454	0.151898	0.6674
GNB4	G protein subunit beta 4	3191.13	-0.013406	0.042247	0.437968		HSF1	heat shock transcription factor 1	1762.41	0.00763821	0.152024	0.6674
KLF12	Kruppel like factor 12	1358.02	-0.0123417	0.0426011	0.438335		GUCD1	guanylyl cyclase domain containing 1	1569.31	0.0069943	0.152745	0.669545
SLC7A5	solute carrier family 7 member 5	3278.25	-0.00256643	0.0430928	0.441933		ENTPD6	ectonucleoside triphosphate diphosphohydrolase 6	1621.33	0.00728208	0.152863	0.669545
TCAF1	TRPM8 channel associated factor 1	1347.33	-0.0107447	0.0434429	0.44355		EML3	EMAP like 3	2139.02	0.00757613	0.153631	0.672137
AP2M1	adaptor related protein complex 2 subunit mu 1	8699	-0.0177897	0.0435872	0.44355		DAZAP1	DAZ associated protein 1	1655.89	0.00605705	0.154873	0.675614
NXN	nucleoredoxin	1980.57	-0.00814279	0.0437156	0.44355		TSC22D1	TSC22 domain family member 1	7460.8	0.00863731	0.154957	0.675614
PPDPF	pancreatic progenitor cell differentiation and proliferation factor	2722.58	-0.0163531	0.0438348	0.44358		ELK3	ETS transcription factor ELK3	1859.92	0.00752455	0.157603	0.679383
UBE2H	ubiquitin conjugating enzyme E2 H	4167.34	-0.0155197	0.0444796	0.448915		CD276	CD276 molecule	4123.87	0.00508075	0.15942	0.683744
CAST	calpastatin	6647.44	-0.0161328	0.0448992	0.449831		C1orf216	chromosome 1 open reading frame 216	1244.33	0.00604191	0.1591	0.683744
RASA1	RAS p21 protein activator 1	1607.09	-0.00997696	0.0449579	0.449831		SEC13	SEC13 homolog, nuclear pore and COPII coat complex component	2750.01	0.00469288	0.160013	0.683768
FHL2	four and a half LIM domains 2	4264.4	-0.0154059	0.0450934	0.449831		ALCAM	activated leukocyte cell adhesion molecule	12415	0.00895241	0.159954	0.683768
EHBP1	EH domain binding protein 1	3040.3	-0.0132488	0.0451087	0.449831		BCL6	BCL6 transcription repressor	2911.39	0.00617544	0.16149	0.684536
NAV3	neuron navigator 3	1176.09	-0.00853927	0.0451721	0.449831		SHKBP1	SH3KBP1 binding protein 1	1321.95	0.00229862	0.162612	0.686338
CDK6	cyclin dependent kinase 6	1751.22	-0.0109119	0.0452779	0.449831		SYVN1	synoviolin 1	1204.27	0.0061827	0.162634	0.686338
KIAA0430	meiosis regulator and mRNA stability factor 1	1589.01	-0.0102975	0.0455619	0.450308		IRF2BPL	interferon regulatory factor 2 binding protein like	1589.37	0.00623774	0.16288	0.686615
DLC1	DLC1 Rho GTPase activating protein	2745.74	-0.0104897	0.0463344	0.454411		TPRG1L	tumor protein p63 regulated 1 like	1446.52	0.00613144	0.165755	0.692611
NSD1	nuclear receptor binding SET domain protein 1	2510.87	-0.0100302	0.0471201	0.457413		CYHR1	cysteine and histidine rich 1	1202.37	0.00433431	0.166242	0.693128
TOMM70	translocase of outer mitochondrial membrane 70	1460.39	-0.010247	0.0473045	0.458037		TCIRG1	T cell immune regulator 1, ATPase H+ transporting V0 subunit a3	1686.96	0.00531155	0.166589	0.693809
RDX	radixin	2768.19	-0.0117776	0.0476879	0.459758		PNN	pinin, desmosome associated protein	1235.39	0.00491131	0.167818	0.69504
UBR3	ubiquitin protein ligase E3 component n-recognin 3	1773.57	-0.0108275	0.0477334	0.459758		RING1	ring finger protein 1	1499.43	0.00531039	0.168798	0.69504
SYNE3	spectrin repeat containing nuclear envelope family member 3	2004.01	-0.00900815	0.047979	0.459899		WDR81	WD repeat domain 81	1328.28	0.00542332	0.169682	0.69504
CPT1A	carnitine palmitoyltransferase 1A	1273.75	-0.00862499	0.0482878	0.460357		RASD1	ras related dexamethasone induced 1	1389.79	0.0055479	0.168695	0.69504
TNKS1BP1	tankyrase 1 binding protein 1	6984.28	-0.0156661	0.0483801	0.460357		GAS5	growth arrest specific 5	2105.43	0.00642546	0.169025	0.69504
ACTG1	actin gamma 1	106848	-0.0257846	0.0485741	0.46097		CORO1B	coronin 1B	2551.17	0.00685108	0.169594	0.69504
PGM1	phosphoglucomutase 1	2718.04	-0.0140639	0.0487069	0.461084		PRKAA1	protein kinase AMP-activated catalytic subunit alpha 1	2125.69	0.00692099	0.169257	0.69504
AFAP1	actin filament associated protein 1	3460.7	-0.0167393	0.0489135	0.461294		QRICH1	glutamine rich 1	1470.3	0.00693124	0.169857	0.69504
GOLGB1	golgin B1	3084.05	-0.0116242	0.0490015	0.461294		ENPP2	ectonucleotide pyrophosphatase/phosphodiesterase 2	3415.08	0.000793272	0.17051	0.695605
RGP1	RGP1 homolog, RAB6A GEF complex partner 1	1731.31	-0.0124717	0.0490919	0.461294		ISCU	iron-sulfur cluster assembly enzyme	2444.5	0.00741698	0.171446	0.698043
CD109	CD109 molecule	6234.94	-0.0175485	0.0499709	0.467117		C10orf10	DEPP1 autophagy regulator	1720.29	0.0029527	0.17195	0.698603
TMEM131	transmembrane protein 131	2096.92	-0.0112059	0.0501939	0.467117		TSPAN14	tetraspanin 14	2008.97	0.00611659	0.171937	0.698603
MCFD2	multiple coagulation factor deficiency 2, ER cargo receptor complex subunit	7177.1	-0.0162624	0.0502013	0.467117		MED28	mediator complex subunit 28	1380.43	0.00584682	0.173571	0.704442
CUL1	cullin 1	1331.2	-0.010723	0.0504689	0.468464		CSK	C-terminal Src kinase	1230.43	0.00653945	0.174229	0.704859
NUP153	nucleoporin 153	1189.83	-0.0101196	0.0506588	0.468938		SYMPK	symplekin	1840.69	0.00749967	0.174441	0.704971
NF1	neurofibromin 1	1982.36	-0.013241	0.0507658	0.468938		UBB	ubiquitin B	5786.13	0.00507958	0.175895	0.705595
CDH11	cadherin 11	24659.8	-0.0290182	0.0514342	0.47031		YIF1A	Yip1 interacting factor homolog A, membrane trafficking protein	1525.36	0.00604463	0.176063	0.705595
SOGA1	suppressor of glucose, autophagy associated 1	2677.05	-0.0101543	0.0515307	0.47031		MAT2A	methionine adenosyltransferase 2A	7131.15	0.00657032	0.175118	0.705595
HMCN1	hemicentin 1	1884.42	-0.0049428	0.0520654	0.472204		CTSD	cathepsin D	10163.4	0.00838628	0.174945	0.705595
BIRC6	baculoviral IAP repeat containing 6	2168.25	-0.00872367	0.0527814	0.476735		PHB2	prohibitin 2	2861.97	0.00680977	0.177169	0.706268
PCM1	pericentriolar material 1	2167.6	-0.0162308	0.0528809	0.476735		TPST1	tyrosylprotein sulfotransferase 1	2040.24	0.00702842	0.177396	0.706434
YARS	tyrosyl-tRNA synthetase 1	3050.23	-0.00543865	0.0530353	0.476735		SPON1	spondin 1	1562.88	0.00442662	0.178339	0.707973
CTTNBP2NL	CTTNBP2 N-terminal like	1428.4	-0.00877376	0.0531094	0.476735		SRRM1	serine and arginine repetitive matrix 1	1442.56	0.00554716	0.177981	0.707973
ARHGAP35	Rho GTPase activating protein 35	4342.95	-0.0121627	0.0533539	0.477441		SAR1A	secretion associated Ras related GTPase 1A	3800.78	0.00695782	0.179448	0.709423
SLMAP	sarcolemma associated protein	1351.73	-0.0103759	0.0534977	0.477441		GUK1	guanylate kinase 1	2343.67	0.0067891	0.180262	0.710125
CDK14	cyclin dependent kinase 14	1146.23	-0.00966242	0.0538138	0.477441		TYK2	tyrosine kinase 2	1766.93	0.00719326	0.18037	0.710125
RANBP9	RAN binding protein 9	2221.54	-0.0111899	0.0543074	0.480168		TMEM129	transmembrane protein 129, E3 ubiquitin ligase	1482.72	0.00663081	0.181899	0.714671
ATF4	activating transcription factor 4	10069.7	-0.00929432	0.054839	0.482052		FPGS	folylpolyglutamate synthase	1276.63	0.00505984	0.182556	0.715248
ARID1B	AT-rich interaction domain 1B	1560.67	-0.00955374	0.0552322	0.484383		PCBP2	poly(rC) binding protein 2	3018.05	0.00746125	0.183312	0.716655
COL6A3	collagen type VI alpha 3 chain	156416	-0.012199	0.0553581	0.484383		ASAH1	N-acylsphingosine amidohydrolase 1	3163.97	0.00995695	0.183583	0.716857
SVIL	supervillin	2951.69	-0.0107604	0.0555833	0.485241		NUP50	nucleoporin 50	1193.81	0.00545202	0.185155	0.720048
CAV2	caveolin 2	2011.69	-0.00533081	0.0557292	0.485404		RHBDF1	rhomboid 5 homolog 1	2128.12	0.00157975	0.191461	0.72051
CDK5RAP2	CDK5 regulatory subunit associated protein 2	1838.55	-0.0118428	0.0572453	0.496343		ETS1	ETS proto-oncogene 1, transcription factor	2095.61	0.00398054	0.186624	0.72051
CHPF	chondroitin polymerizing factor	6718.75	-0.0130602	0.0582337	0.501333		SAV1	salvador family WW domain containing protein 1	2112.62	0.00451836	0.187764	0.72051
TMEM43	transmembrane protein 43	4310.98	-0.0152499	0.0583465	0.501333		GPSM1	G protein signaling modulator 1	2253.79	0.00484956	0.191112	0.72051
NDST1	N-deacetylase and N-sulfotransferase 1	10592.1	-0.0141061	0.0586425	0.501617		C12orf75	chromosome 12 open reading frame 75	1841.2	0.00495687	0.188579	0.72051
ATRN	attractin	2473.04	-0.0132081	0.0592005	0.504761		NAGK	N-acetylglucosamine kinase	1435.34	0.00526834	0.191612	0.72051
UBR4	ubiquitin protein ligase E3 component n-recognin 4	4437.32	-0.0056568	0.0596639	0.506208		C5orf51	chromosome 5 open reading frame 51	1227.46	0.00552595	0.191244	0.72051
UGP2	UDP-glucose pyrophosphorylase 2	3388.37	-0.0137713	0.0603729	0.508716		TANK	TRAF family member associated NFKB activator	1591.35	0.0055703	0.188794	0.72051
GLT8D1	glycosyltransferase 8 domain containing 1	1971.24	-0.0110241	0.0605389	0.508716		LRP10	LDL receptor related protein 10	13484.6	0.00591518	0.190142	0.72051
UACA	uveal autoantigen with coiled-coil domains and ankyrin repeats	2466.81	-0.00795174	0.0608683	0.508716		MLLT6	MLLT6, PHD finger containing	2501.33	0.00631983	0.18826	0.72051
PAPSS1	3'-phosphoadenosine 5'-phosphosulfate synthase 1	4095.23	-0.0147706	0.0609952	0.508716		ATP6V1G1	ATPase H+ transporting V1 subunit G1	1241.3	0.00671618	0.19229	0.72051
SEMA3B	semaphorin 3B	2390.74	-0.0128201	0.0610261	0.508716		TRIM22	tripartite motif containing 22	3078.06	0.00684427	0.186651	0.72051
SYNC	syncoilin, intermediate filament protein	1449.54	-0.00881975	0.0614632	0.508716		BUB3	BUB3 mitotic checkpoint protein	1681.41	0.00734932	0.190611	0.72051
ALDH1L2	aldehyde dehydrogenase 1 family member L2	7605.64	-0.00600088	0.0620021	0.508716		ATP6V1B2	ATPase H+ transporting V1 subunit B2	1717.29	0.00508819	0.193472	0.720798
EPS15	epidermal growth factor receptor pathway substrate 15	1655.61	-0.0102414	0.0621866	0.508716		SRPX2	sushi repeat containing protein X-linked 2	1573.31	0.00554577	0.193417	0.720798
SMARCB1	SWI/SNF related, matrix associated, actin dependent regulator of chromatin, subfamily b, member 1	1216.71	-0.008719	0.0622179	0.508716		PODN	podocan	1344.62	0.00553722	0.196147	0.72739
ARHGEF2	Rho/Rac guanine nucleotide exchange factor 2	3012.1	-0.0073559	0.0625088	0.508716		NEAT1	nuclear paraspeckle assembly transcript 1	20235.1	0.00185028	0.196811	0.727734
OXSR1	oxidative stress responsive kinase 1	2277.19	-0.011368	0.0626067	0.508716		GPX3	glutathione peroxidase 3	2708.75	0.00218327	0.197003	0.727734
ADAMTS2	ADAM metallopeptidase with thrombospondin type 1 motif 2	26756.9	-0.0220146	0.0626506	0.508716		RPL27	ribosomal protein L27	6288.92	0.00997762	0.198598	0.729893
DST	dystonin	8800.07	-0.00380973	0.062757	0.508716		SFPQ	splicing factor proline and glutamine rich	3295.98	0.00540152	0.199832	0.73023
PRRC2C	proline rich coiled-coil 2C	3359.79	-0.0105339	0.0627865	0.508716		RPL13	ribosomal protein L13	16154.9	0.00677429	0.200162	0.730735
ZHX1	zinc fingers and homeoboxes 1	1235.42	-0.00806138	0.0628062	0.508716		PGLS	6-phosphogluconolactonase	1321.7	0.0183846	0.201197	0.731713
SPATS2L	spermatogenesis associated serine rich 2 like	3955.49	-0.00992553	0.0633076	0.509998		CD63	CD63 molecule	21090.8	0.00677823	0.201856	0.733408
CASC4	golgi membrane protein 2	3979.8	-0.013303	0.0635097	0.509998		RPL38	ribosomal protein L38	3420.16	0.00366668	0.203332	0.736782
HNRNPA1	heterogeneous nuclear ribonucleoprotein A1	7827.64	-0.0146614	0.0637665	0.509998		CSNK1D	casein kinase 1 delta	2973.45	0.00768428	0.203818	0.737028
PLPP3	phospholipid phosphatase 3	6059.03	-0.0150754	0.0639108	0.510083		CENPB	centromere protein B	2395.92	0.0058931	0.20405	0.73717
SAMD8	sterile alpha motif domain containing 8	1191.52	-0.00912598	0.064252	0.51067		PTPRM	protein tyrosine phosphatase receptor type M	5075.74	0.00627886	0.206046	0.740173
DNAJC3	DnaJ heat shock protein family (Hsp40) member C3	1844.75	-0.0102064	0.0643952	0.510744		TBC1D17	TBC1 domain family member 17	1248.61	0.00472146	0.206612	0.740603
RIC1	RIC1 homolog, RAB6A GEF complex partner 1	1539.16	-0.0116108	0.064574	0.5111		FOXK2	forkhead box K2	1310.13	0.0035402	0.208761	0.742836
SGPL1	sphingosine-1-phosphate lyase 1	1362.9	-0.00807653	0.0648066	0.511176		GLB1	galactosidase beta 1	2729	0.00360145	0.209814	0.742836
NEK7	NIMA related kinase 7	2477.43	-0.0112482	0.0649857	0.511176		HPS1	HPS1 biogenesis of lysosomal organelles complex 3 subunit 1	1890.47	0.00509063	0.210784	0.742836
SLIT2	slit guidance ligand 2	1225.67	-0.00866396	0.0652824	0.512454		LGALS3	galectin 3	3164.86	0.0053732	0.210377	0.742836
SNX29	sorting nexin 29	1476.75	-0.00887563	0.0654645	0.512828		GPS1	G protein pathway suppressor 1	1793.18	0.00624705	0.209649	0.742836
EMP1	epithelial membrane protein 1	29045.5	-0.0133059	0.0659946	0.515202		POLR2E	RNA polymerase II, I and III subunit E	2585.01	0.00605382	0.212221	0.744137
MICAL2	microtubule associated monooxygenase, calponin and LIM domain containing 2	6245.07	-0.013318	0.066199	0.515202		CALHM2	calcium homeostasis modulator family member 2	1364.38	0.00458052	0.212624	0.744867
ARHGAP23	Rho GTPase activating protein 23	3515.88	-0.0122173	0.0663078	0.515202		BAG6	BAG cochaperone 6	3511.65	0.00675785	0.213806	0.74695
HEG1	heart development protein with EGF like domains 1	6932.13	-0.00703245	0.0666657	0.515955		PRRC1	proline rich coiled-coil 1	1898.3	0.00641918	0.215292	0.748505
SLC44A2	solute carrier family 44 member 2	7250.43	-0.0159368	0.0666751	0.515955		DNM2	dynamin 2	2877.65	0.00697935	0.215342	0.748505
MTSS1L	MTSS I-BAR domain containing 2	7268.38	-0.0107663	0.0668982	0.516632		LENG8	leukocyte receptor cluster member 8	5738.34	0.00261051	0.223657	0.748939
ICE1	interactor of little elongation complex ELL subunit 1	1169.41	-0.00671667	0.0671647	0.517099		ATP5H	ATP synthase peripheral stalk subunit d	1310.32	0.00424783	0.223798	0.748939
EHD1	EH domain containing 1	2939.98	-0.00929961	0.0672297	0.517099		NXF1	nuclear RNA export factor 1	1438.74	0.00428518	0.220996	0.748939
PAK2	p21 (RAC1) activated kinase 2	2389.97	-0.0106448	0.0674672	0.517882		MICALL2	MICAL like 2	1288.31	0.00463786	0.220999	0.748939
PTRF	caveolae associated protein 1	28612.5	-0.0121966	0.0677479	0.518993		NECAP2	NECAP endocytosis associated 2	1215.46	0.00497282	0.221299	0.748939
BBX	BBX high mobility group box domain containing	2590.51	-0.00987228	0.0678905	0.519043		SEPHS2	selenophosphate synthetase 2	1308.27	0.00538381	0.217211	0.748939
B4GALT5	beta-1,4-galactosyltransferase 5	1405.01	-0.010619	0.0682927	0.520079		MINK1	misshapen like kinase 1	2233.52	0.00540934	0.221837	0.748939
RCAN1	regulator of calcineurin 1	1188.88	-0.00593339	0.0684376	0.520099		MFAP2	microfibril associated protein 2	2070.36	0.00545981	0.221322	0.748939
SCAF11	SR-related CTD associated factor 11	2617.22	-0.0117187	0.0690419	0.523647		MESDC2	mesoderm development LRP chaperone	1320.4	0.00546991	0.217372	0.748939
ANKFY1	ankyrin repeat and FYVE domain containing 1	2188.33	-0.0074111	0.0694355	0.525588		TOLLIP	toll interacting protein	1510.75	0.00636285	0.223282	0.748939
JPH2	junctophilin 2	1157.24	-0.00669747	0.069871	0.527837		RHOQ	ras homolog family member Q	3336.5	0.00642722	0.221162	0.748939
GTF2F1	general transcription factor IIF subunit 1	1813.29	-0.00854296	0.0704746	0.530297		GOLGA2	golgin A2	2623.77	0.00654984	0.221727	0.748939
ASPH	aspartate beta-hydroxylase	8255.5	-0.0129311	0.0707527	0.530298		MGRN1	mahogunin ring finger 1	2216.42	0.0066729	0.2208	0.748939
C1orf198	chromosome 1 open reading frame 198	6872.03	-0.0107892	0.0713553	0.530381		CNTNAP1	contactin associated protein 1	1316.53	0.00206555	0.224166	0.749143
KDM2A	lysine demethylase 2A	2673.23	-0.0114152	0.0714058	0.530381		UBL3	ubiquitin like 3	1373.71	0.00569631	0.224252	0.749143
ULK1	unc-51 like autophagy activating kinase 1	1637.55	-0.00993454	0.0714403	0.530381		CEBPB	CCAAT enhancer binding protein beta	1380.72	0.00424713	0.226644	0.74991
PDIA3	protein disulfide isomerase family A member 3	8435.01	-0.0120505	0.0715541	0.530381		RPS21	ribosomal protein S21	2266.46	0.00532986	0.225452	0.74991
WNK1	WNK lysine deficient protein kinase 1	5389.53	-0.0105836	0.0721289	0.533278		IL17RC	interleukin 17 receptor C	1503.98	0.00604377	0.226561	0.74991
STK38	serine/threonine kinase 38	3307.73	-0.0130582	0.0729151	0.538048		SQLE	squalene epoxidase	2206.16	0.00235658	0.228361	0.753066
ITPRIPL2	ITPRIP like 2	2319.61	-0.0108876	0.073774	0.542189		GPAA1	glycosylphosphatidylinositol anchor attachment 1	2550.47	0.00649579	0.229476	0.754505
PLAU	plasminogen activator, urokinase	1955.91	-0.0063528	0.0738423	0.542189		AKR1B1	aldo-keto reductase family 1 member B	2481.93	0.00412526	0.230111	0.754889
BMPR2	bone morphogenetic protein receptor type 2	2607.55	-0.0111643	0.0742521	0.542189		RNF187	ring finger protein 187	2009.76	0.00443706	0.232364	0.756918
COL8A2	collagen type VIII alpha 2 chain	2833.69	-0.00834082	0.0743289	0.542189		RBM6	RNA binding motif protein 6	1594.86	0.00460168	0.232721	0.756918
PPFIBP1	PPFIA binding protein 1	3050.37	-0.0155561	0.0755087	0.546939		RHEB	Ras homolog, mTORC1 binding	1555.39	0.00546656	0.232789	0.756918
ATP9A	ATPase phospholipid transporting 9A (putative)	1849	-0.00536029	0.0757491	0.546939		PCNX3	pecanex 3	1634.71	0.00578638	0.23279	0.756918
TSPAN3	tetraspanin 3	3829.96	-0.0125782	0.0759749	0.546939		SERINC3	serine incorporator 3	6484.16	0.0084699	0.232758	0.756918
RECK	reversion inducing cysteine rich protein with kazal motifs	3327.3	-0.00991546	0.0760331	0.546939		DUSP1	dual specificity phosphatase 1	4304.47	0.00273689	0.233659	0.75714
MYL12B	myosin light chain 12B	5138.55	-0.00978436	0.0761876	0.546939		MBD6	methyl-CpG binding domain protein 6	1270.33	0.00436134	0.234767	0.758016
AIDA	axin interactor, dorsalization associated	1732.06	-0.00790889	0.0762704	0.546939		DAPK3	death associated protein kinase 3	1519.49	0.00576492	0.235253	0.758016
FAM20B	FAM20B glycosaminoglycan xylosylkinase	1790.21	-0.00905511	0.0767467	0.549322		CNRIP1	cannabinoid receptor interacting protein 1	1124.02	0.00377134	0.236539	0.759642
RTFDC1	replication termination factor 2	1409.56	-0.00869224	0.0768924	0.549334		DDX5	DEAD-box helicase 5	14083.7	0.00961765	0.236832	0.759642
JAG1	jagged canonical Notch ligand 1	1921.93	-0.00968927	0.0773143	0.550514		VPS28	VPS28 subunit of ESCRT-I	1456.36	0.00439487	0.238395	0.762984
TRIP12	thyroid hormone receptor interactor 12	4822.59	-0.0135014	0.0773461	0.550514		RNH1	ribonuclease/angiogenin inhibitor 1	6998.19	0.00891658	0.238716	0.763372
HAX1	HCLS1 associated protein X-1	1166.85	-0.00822868	0.0784967	0.556215		TRPM7	transient receptor potential cation channel subfamily M member 7	2055.36	0.00456123	0.239974	0.765222
SLC30A9	solute carrier family 30 member 9	1473.36	-0.00594707	0.079062	0.556215		PKN1	protein kinase N1	2216.02	0.00649581	0.239951	0.765222
PRUNE2	prune homolog 2 with BCH domain	1935.7	-0.00482334	0.0791423	0.556215		SCPEP1	serine carboxypeptidase 1	2652.74	0.00697717	0.240591	0.765516
PCGF5	polycomb group ring finger 5	3665.11	-0.00951607	0.0791488	0.556215		SRSF5	serine and arginine rich splicing factor 5	3180.46	0.00387847	0.241948	0.766693
HECTD1	HECT domain E3 ubiquitin protein ligase 1	3541.15	-0.0126037	0.0793546	0.556215		TOMM7	translocase of outer mitochondrial membrane 7	1541.82	0.00447757	0.242986	0.767236
TTC3	tetratricopeptide repeat domain 3	5956.54	-0.0120894	0.0797762	0.556215		EEF1D	eukaryotic translation elongation factor 1 delta	4635.95	0.0076676	0.242643	0.767236
HEATR1	HEAT repeat containing 1	1153.63	-0.00819523	0.0800783	0.556215		CAD	carbamoyl-phosphate synthetase 2, aspartate transcarbamylase, and dihydroorotase	1434.59	0.00520855	0.244788	0.769206
DEK	DEK proto-oncogene	2470.24	-0.0118292	0.0801052	0.556215		KLHL36	kelch like family member 36	1493.18	0.00532463	0.244949	0.769206
DCN	decorin	113607	-0.0119507	0.0802978	0.556215		H2AFJ	H2A.J histone	1455.22	0.00486363	0.245628	0.769984
NBN	nibrin	1272.88	-0.007917	0.0804096	0.556215		ZBTB7A	zinc finger and BTB domain containing 7A	2299.24	0.00536651	0.246253	0.770046
ADD1	adducin 1	6761.75	-0.0127831	0.0808769	0.556215		PEA15	proliferation and apoptosis adaptor protein 15	16326.2	0.00572599	0.246509	0.770213
EIF2AK2	eukaryotic translation initiation factor 2 alpha kinase 2	2001.6	-0.00973356	0.0809165	0.556215		GPX1	glutathione peroxidase 1	5374.9	0.00280489	0.247202	0.770485
FAT4	FAT atypical cadherin 4	2822.99	-0.00458702	0.0815949	0.556215		STX16	syntaxin 16	1336.07	0.004409	0.249508	0.773845
MET	MET proto-oncogene, receptor tyrosine kinase	1830.92	-0.00946389	0.0816927	0.556215		RXRB	retinoid X receptor beta	1388.97	0.00550135	0.249279	0.773845
STX6	syntaxin 6	1391.94	-0.00898166	0.0817154	0.556215		BMP1	bone morphogenetic protein 1	9107.35	0.0078764	0.249268	0.773845
MYO10	myosin X	3591.7	-0.0136783	0.0820681	0.556215		GIT1	GIT ArfGAP 1	1312.77	0.00391698	0.251108	0.774543
ATP2B4	ATPase plasma membrane Ca2+ transporting 4	9154.17	-0.00743225	0.0821517	0.556215		WISP1	cellular communication network factor 4	6659.2	0.00512321	0.251758	0.774543
NIPAL3	NIPA like domain containing 3	1755.25	-0.0103126	0.0821669	0.556215		SNX17	sorting nexin 17	3143.43	0.00533887	0.251948	0.774543
CTNNA1	catenin alpha 1	8765.83	-0.0125795	0.0823368	0.556215		SELT	selenoprotein T	1509.16	0.00524646	0.252795	0.775252
TNPO1	transportin 1	9096.54	-0.00920812	0.082429	0.556215		HNRNPH3	heterogeneous nuclear ribonucleoprotein H3	1958.48	0.00479424	0.253297	0.775546
RBMS1	RNA binding motif single stranded interacting protein 1	2564.84	-0.00899607	0.0826425	0.556215		PTPN18	protein tyrosine phosphatase non-receptor type 18	1231.08	0.00516538	0.254428	0.777757
AARS	alanyl-tRNA synthetase 1	5514.27	-0.00702047	0.0827615	0.556215		PPP2R5D	protein phosphatase 2 regulatory subunit B'delta	1547.63	0.000535296	0.255041	0.778909
TUBA1B	tubulin alpha 1b	6071.55	-0.00700202	0.0829201	0.556215		PSAP	prosaposin	30979.8	0.00708082	0.255212	0.778909
BTF3L4	basic transcription factor 3 like 4	1201.35	-0.00895285	0.0833188	0.556215		MIDN	midnolin	1828.01	0.00199829	0.255436	0.778968
FOSL2	FOS like 2, AP-1 transcription factor subunit	3581.02	-0.0104525	0.0834644	0.556215		ZFP91	ZFP91 zinc finger protein, atypical E3 ubiquitin ligase	1747.53	0.0049452	0.256579	0.781205
FBN1	fibrillin 1	35506	-0.00560476	0.0835817	0.556215		IK	IK cytokine	1593.14	0.00781324	0.25698	0.781802
CUL3	cullin 3	1447.87	-0.0087632	0.0838333	0.556215		TMEM127	transmembrane protein 127	2915.34	0.0173552	0.259197	0.784606
LIMS1	LIM zinc finger domain containing 1	1500.21	-0.00898219	0.0844702	0.556569		LSS	lanosterol synthase	4231.29	0.00261313	0.264641	0.790606
VPS13B	vacuolar protein sorting 13 homolog B	1646.66	-0.00766299	0.084904	0.558463		DBI	diazepam binding inhibitor, acyl-CoA binding protein	1887.95	0.0035929	0.263406	0.790606
OLA1	Obg like ATPase 1	1231.08	-0.0134519	0.0850735	0.558615		ATP6V0D1	ATPase H+ transporting V0 subunit d1	1696.74	0.00425401	0.264446	0.790606
WWC2	WW and C2 domain containing 2	1461.01	-0.00861077	0.0854543	0.559191		ARFGAP3	ADP ribosylation factor GTPase activating protein 3	1508.76	0.00447468	0.263702	0.790606
EZR	ezrin	2882.32	-0.0100052	0.0856583	0.559566		PSMA4	proteasome 20S subunit alpha 4	1464.5	0.00454835	0.263928	0.790606
VIM	vimentin	113583	-0.0135738	0.0864301	0.562846		PXDC1	PX domain containing 1	2631.45	0.00511787	0.262498	0.790606
OTUD4	OTU deubiquitinase 4	1370.67	-0.00678986	0.0865929	0.562846		PPP1R12C	protein phosphatase 1 regulatory subunit 12C	1785.12	0.00530153	0.264415	0.790606
VPS13D	vacuolar protein sorting 13 homolog D	1844.66	-0.00682417	0.0867505	0.562846		TSC22D4	TSC22 domain family member 4	2002.32	0.00557821	0.263546	0.790606
HSPB7	heat shock protein family B (small) member 7	1786.65	-0.00811143	0.0871204	0.563677		SUN2	Sad1 and UNC84 domain containing 2	5336.59	0.00594467	0.262399	0.790606
PLP2	proteolipid protein 2	1980.87	-0.00925443	0.0877109	0.563677		CKAP4	cytoskeleton associated protein 4	8224.44	0.000443529	0.264929	0.790847
TM4SF1	transmembrane 4 L six family member 1	1456.34	-0.00808377	0.0877555	0.563677		ARGLU1	arginine and glutamate rich 1	2159.15	0.00278372	0.266804	0.793961
CD24	CD24 molecule	1525.92	-0.00620524	0.0878829	0.563677		SPAG7	sperm associated antigen 7	1252.82	0.00463185	0.267349	0.794703
SMC3	structural maintenance of chromosomes 3	1275.75	-0.00864389	0.0879129	0.563677		PLIN2	perilipin 2	2028.87	0.00548321	0.269471	0.798161
NCS1	neuronal calcium sensor 1	1675.31	-0.0114755	0.0887264	0.567938		LRRC41	leucine rich repeat containing 41	2587.59	0.0059113	0.269276	0.798161
COPS2	COP9 signalosome subunit 2	1783.42	-0.00450568	0.0898384	0.571462		SEPN1	selenoprotein N	4576.57	0.00387405	0.269737	0.79833
ITCH	itchy E3 ubiquitin protein ligase	1651.09	-0.0100414	0.089876	0.571462		RELA	RELA proto-oncogene, NF-kB subunit	1753.5	0.00508001	0.27043	0.79976
MYL6	myosin light chain 6	17822.9	-0.0053689	0.0902097	0.572629		UQCRH	ubiquinol-cytochrome c reductase hinge protein	1259.27	0.0049509	0.271081	0.799826
SH3PXD2A	SH3 and PX domains 2A	5811.07	-0.0210458	0.0907324	0.574326		RNF114	ring finger protein 114	1222.05	0.00415325	0.271535	0.800544
FAM26E	calcium homeostasis modulator family member 5	1394.7	-0.00796716	0.0907782	0.574326		STAT3	signal transducer and activator of transcription 3	5458.59	0.0070088	0.273232	0.80183
RABGAP1	RAB GTPase activating protein 1	2367.76	-0.00849539	0.0917474	0.576986		RNPEPL1	arginyl aminopeptidase like 1	1524.38	0.00417308	0.274014	0.802634
NECTIN2	nectin cell adhesion molecule 2	1588.12	-0.00885351	0.091885	0.576986		TARDBP	TAR DNA binding protein	2162.37	0.00499867	0.274137	0.802634
MEF2A	myocyte enhancer factor 2A	1919.5	-0.00884417	0.0919877	0.576986		BTBD2	BTB domain containing 2	2648.57	0.0057138	0.274986	0.803912
EIF2S2	eukaryotic translation initiation factor 2 subunit beta	4055.65	-0.00753005	0.0920221	0.576986		ADAM15	ADAM metallopeptidase domain 15	2197.49	0.00476643	0.278195	0.807696
AFF4	AF4/FMR2 family member 4	4015.55	-0.0184983	0.092106	0.576986		DOCK5	dedicator of cytokinesis 5	2291.5	0.000707667	0.278999	0.808018
UNC119B	unc-119 lipid binding chaperone B	1774.7	-0.00866937	0.0924098	0.576994		TUBGCP2	tubulin gamma complex associated protein 2	1542.01	0.00426592	0.279304	0.808018
COMP	cartilage oligomeric matrix protein	5607.09	-0.00543388	0.0932616	0.579791		CXCL12	C-X-C motif chemokine ligand 12	2077	0.00426995	0.279015	0.808018
SLC25A36	solute carrier family 25 member 36	2201.99	-0.00719212	0.093418	0.579791		GMPR2	guanosine monophosphate reductase 2	1193.47	2.22775e-06	0.280667	0.808393
GRB10	growth factor receptor bound protein 10	1544.33	-0.0062201	0.0934657	0.579791		PNISR	PNN interacting serine and arginine rich protein	2157.84	0.00240263	0.280179	0.808393
FYCO1	FYVE and coiled-coil domain autophagy adaptor 1	2309.27	-0.0122879	0.0937516	0.580621		IDI1	isopentenyl-diphosphate delta isomerase 1	1466.59	0.0024077	0.289273	0.810261
FAM91A1	family with sequence similarity 91 member A1	1397.33	-0.0089066	0.0939111	0.580648		P3H4	prolyl 3-hydroxylase family member 4 (inactive)	1903.97	0.00395019	0.287441	0.810261
TRAM1	translocation associated membrane protein 1	13246.6	-0.00976147	0.0941926	0.580648		GGCX	gamma-glutamyl carboxylase	1429.51	0.00422779	0.282924	0.810261
SCRG1	stimulator of chondrogenesis 1	1135.37	-0.00541148	0.0942786	0.580648		AUP1	AUP1 lipid droplet regulating VLDL assembly factor	1930.96	0.00425457	0.282675	0.810261
ZMYM4	zinc finger MYM-type containing 4	1850.57	-0.00978567	0.0947168	0.580891		POLR3H	RNA polymerase III subunit H	1348.74	0.00455569	0.287114	0.810261
TSPAN18	tetraspanin 18	7166.71	-0.0116797	0.0948611	0.580891		ST5	DENN domain containing 2B	1678.62	0.00459154	0.287022	0.810261
ATAD1	ATPase family AAA domain containing 1	1381.02	-0.0204703	0.0958501	0.58255		AMPD2	adenosine monophosphate deaminase 2	1652.21	0.00459524	0.287346	0.810261
TFDP2	transcription factor Dp-2	1173.01	-0.00819183	0.0961323	0.58255		P3H3	prolyl 3-hydroxylase 3	2539.68	0.0047963	0.283448	0.810261
STC2	stanniocalcin 2	21801.4	-0.00743432	0.0961988	0.58255		SMOC1	SPARC related modular calcium binding 1	2295.92	0.00553147	0.286544	0.810261
NEGR1	neuronal growth regulator 1	3723.89	-0.00602668	0.0964921	0.583352		RFTN1	raftlin, lipid raft linker 1	6015.19	0.00704591	0.287336	0.810261
CAMK2D	calcium/calmodulin dependent protein kinase II delta	3262.57	-0.0202591	0.0968824	0.583896		IGF2R	insulin like growth factor 2 receptor	7156.83	0.00436536	0.290541	0.811114
HERPUD1	homocysteine inducible ER protein with ubiquitin like domain 1	3429.33	-0.00786405	0.0972066	0.584005		MAFG	MAF bZIP transcription factor G	1257.61	0.00524721	0.29064	0.811114
FBLN5	fibulin 5	2197.34	-0.00877288	0.097883	0.584107		TRIM28	tripartite motif containing 28	3466.56	0.00538798	0.290423	0.811114
RASSF8	Ras association domain family member 8	1146.28	-0.00781988	0.0979357	0.584107		TOM1	target of myb1 membrane trafficking protein	1590.73	0.00425607	0.291435	0.812169
SVEP1	sushi, von Willebrand factor type A, EGF and pentraxin domain containing 1	11369.2	-0.00411882	0.0980072	0.584107		TTPAL	alpha tocopherol transfer protein like	1878.08	0.00397227	0.294196	0.813552
MYLK	myosin light chain kinase	7876.63	-0.011977	0.0981337	0.584107		NR1H2	nuclear receptor subfamily 1 group H member 2	1548.58	0.00471841	0.294594	0.813552
PHF3	PHD finger protein 3	1473.02	-0.00855418	0.0987019	0.584107		CNP	2',3'-cyclic nucleotide 3' phosphodiesterase	3001.1	0.00851696	0.293071	0.813552
MAP4K3	mitogen-activated protein kinase kinase kinase kinase 3	1172.34	-0.00771811	0.0987529	0.584107		KIAA0196	WASH complex subunit 5	1689.01	0.00418311	0.295576	0.814756
CDK16	cyclin dependent kinase 16	2179.84	-0.01206	0.0987546	0.584107		TMSB4X	thymosin beta 4 X-linked	25938.3	0.00361427	0.29764	0.815145
EEA1	early endosome antigen 1	2167.58	-0.00728567	0.0990369	0.584869		EGR1	early growth response 1	2162.34	0.000288625	0.30107	0.816673
USP34	ubiquitin specific peptidase 34	3944.46	-0.00881127	0.099495	0.585762		ELN	elastin	3134.3	0.00423254	0.301011	0.816673
WBP1L	WW domain binding protein 1 like	3373.11	-0.0110876	0.10034	0.588265		CUL4A	cullin 4A	2019.9	0.00509626	0.302864	0.818291
CD47	CD47 molecule	1944.26	-0.00884305	0.101072	0.589646		RBM25	RNA binding motif protein 25	1788.84	0.00782434	0.302849	0.818291
WDR82	WD repeat domain 82	2954.56	-0.00959603	0.101237	0.589646		MEG3	maternally expressed 3	8493.3	0.0016047	0.306305	0.819487
HEXIM1	HEXIM P-TEFb complex subunit 1	1729	-0.00851333	0.102675	0.59176		ARL8B	ADP ribosylation factor like GTPase 8B	1810.7	0.00429098	0.305222	0.819487
TBC1D2B	TBC1 domain family member 2B	2005.17	-0.0102249	0.102718	0.59176		PCMT1	protein-L-isoaspartate (D-aspartate) O-methyltransferase	1261.75	0.00434475	0.304367	0.819487
HSPA5	heat shock protein family A (Hsp70) member 5	11429	-0.00970638	0.102732	0.59176		FKBP15	FKBP prolyl isomerase 15	1279.18	0.00461513	0.307246	0.819487
RALGPS2	Ral GEF with PH domain and SH3 binding motif 2	1522.88	-0.00805412	0.102793	0.59176		DNAJB6	DnaJ heat shock protein family (Hsp40) member B6	2077.93	0.00511668	0.305905	0.819487
TNRC18	trinucleotide repeat containing 18	6642.43	-0.00973348	0.102841	0.59176		SMARCD3	SWI/SNF related, matrix associated, actin dependent regulator of chromatin, subfamily d, member 3	1269.39	0.00407754	0.309673	0.821342
RHOB	ras homolog family member B	5607.78	-0.00554155	0.103228	0.592933		ATG12	autophagy related 12	1343.54	0.00448387	0.308713	0.821342
PSAT1	phosphoserine aminotransferase 1	5289.28	-0.00151025	0.10347	0.592933		RNF11	ring finger protein 11	2661.76	0.00599607	0.309932	0.821342
FERMT2	fermitin family member 2	7321.14	-0.0127033	0.103582	0.592933		UBAP2L	ubiquitin associated protein 2 like	3385.95	0.00404611	0.310483	0.821422
BICC1	BicC family RNA binding protein 1	6002.08	-0.0113322	0.103666	0.592933		TRIM38	tripartite motif containing 38	1359.97	0.00398087	0.312224	0.824315
MAP3K2	mitogen-activated protein kinase kinase kinase 2	1317.65	-0.00725228	0.103839	0.593034		ERLIN1	ER lipid raft associated 1	1620.27	0.00488815	0.312684	0.824959
MED13	mediator complex subunit 13	2102.89	-0.00803106	0.105108	0.597162		COL27A1	collagen type XXVII alpha 1 chain	1545.26	0.00346902	0.313627	0.825733
EEF1A1P13		1751.35	-0.0065875	0.105533	0.598229		POFUT2	protein O-fucosyltransferase 2	1693.18	0.00456239	0.314465	0.827369
FNBP1	formin binding protein 1	1376.16	-0.0072557	0.10706	0.604318		PPP5C	protein phosphatase 5 catalytic subunit	1244.02	0.0051334	0.314918	0.827989
EVC	EvC ciliary complex subunit 1	2726.4	-0.00594446	0.10744	0.604318		NFX1	nuclear transcription factor, X-box binding 1	1208.45	0.00422348	0.315829	0.829241
PPP4R3B	protein phosphatase 4 regulatory subunit 3B	1697.94	-0.0088621	0.108929	0.608779		RPS6	ribosomal protein S6	15940.5	0.00479396	0.31573	0.829241
NFAT5	nuclear factor of activated T cells 5	1552.92	-0.00433522	0.109149	0.608779		AHSA2	activator of HSP90 ATPase homolog 2, pseudogene	1649.19	0.00185475	0.318079	0.830746
ORAI2	ORAI calcium release-activated calcium modulator 2	1412.84	-0.00618562	0.11098	0.613662		TIMMDC1	translocase of inner mitochondrial membrane domain containing 1	1277.32	0.00409409	0.317876	0.830746
TPR	translocated promoter region, nuclear basket protein	2829.69	-0.00834971	0.111085	0.613662		CTR9	CTR9 homolog, Paf1/RNA polymerase II complex component	1344.99	0.00458622	0.318244	0.830746
BCL9L	BCL9 like	3867.26	-0.00706277	0.111312	0.613662		NADK	NAD kinase	1685.8	0.00479236	0.318537	0.830746
PCSK7	proprotein convertase subtilisin/kexin type 7	1450.79	-0.00723547	0.111966	0.614143		TMED3	transmembrane p24 trafficking protein 3	2656.97	0.00543505	0.316957	0.830746
FYN	FYN proto-oncogene, Src family tyrosine kinase	3206.48	-0.00734858	0.112004	0.614143		CHMP1A	charged multivesicular body protein 1A	1845.48	0.00621687	0.3192	0.831796
TAGLN	transgelin	80811.4	-0.00977851	0.112043	0.614143		PLXNB1	plexin B1	3697.94	0.000507524	0.320738	0.832827
PUM1	pumilio RNA binding family member 1	2120.93	-0.0105081	0.112509	0.614698		RBMX	RNA binding motif protein X-linked	2319.58	0.00466385	0.321124	0.832827
CYP1B1	cytochrome P450 family 1 subfamily B member 1	9707.74	-0.00877116	0.112627	0.614698		REV3L	REV3 like, DNA directed polymerase zeta catalytic subunit	3571.98	0.00446646	0.322839	0.833694
KIAA1033	WASH complex subunit 4	2212.42	-0.00733779	0.113587	0.617283		SUMO3	small ubiquitin like modifier 3	2850.75	0.00538492	0.323527	0.833694
CRIM1	cysteine rich transmembrane BMP regulator 1	8599.69	-0.0146908	0.113809	0.617581		RPS16	ribosomal protein S16	7028.34	0.00487072	0.325479	0.83419
JDP2	Jun dimerization protein 2	1888.71	-0.00609326	0.113965	0.617581		SIGMAR1	sigma non-opioid intracellular receptor 1	1606.98	0.00489991	0.32535	0.83419
KDM5A	lysine demethylase 5A	1502.44	-0.00703472	0.114675	0.620546		ALDH18A1	aldehyde dehydrogenase 18 family member A1	2046.36	0.005496	0.325051	0.83419
SIN3A	SIN3 transcription regulator family member A	1278.41	-0.00752624	0.116989	0.625967		LPIN1	lipin 1	1377.12	0.00313557	0.326506	0.835427
PAWR	pro-apoptotic WT1 regulator	1787.77	-0.00669799	0.118344	0.630796		SLC1A3	solute carrier family 1 member 3	1446.63	0.00344499	0.333907	0.838538
POLR2A	RNA polymerase II subunit A	5076.19	-0.0106504	0.118388	0.630796		CPSF6	cleavage and polyadenylation specific factor 6	1169.29	0.00349019	0.333083	0.838538
WIPF1	WAS/WASL interacting protein family member 1	2520.4	-0.00979419	0.118883	0.631422		GM2A	GM2 ganglioside activator	1331.44	0.00351648	0.3339	0.838538
SERBP1	SERPINE1 mRNA binding protein 1	6459.91	-0.0121449	0.119093	0.631422		SOS1	SOS Ras/Rac guanine nucleotide exchange factor 1	1634.8	0.00367364	0.334197	0.838538
LIMA1	LIM domain and actin binding 1	6193.41	-0.00645531	0.11941	0.631422		SSU72	SSU72 homolog, RNA polymerase II CTD phosphatase	1673.27	0.00397889	0.33152	0.838538
LMNB2	lamin B2	1859.59	-0.00686629	0.119666	0.631422		RGS3	regulator of G protein signaling 3	2260.02	0.00469882	0.335041	0.838538
MYO5A	myosin VA	1247.24	-0.00699003	0.119742	0.631422		HNRNPH2	heterogeneous nuclear ribonucleoprotein H2	1447.26	0.00481642	0.332468	0.838538
PDE5A	phosphodiesterase 5A	1932.76	-0.00693177	0.120233	0.631422		EIF4EBP2	eukaryotic translation initiation factor 4E binding protein 2	3394.22	0.00516761	0.331952	0.838538
USP22	ubiquitin specific peptidase 22	7448.94	-0.0156771	0.12045	0.631422		TPM4	tropomyosin 4	49575.3	0.00466672	0.336549	0.840115
XIST	X inactive specific transcript	3860.41	-0.00207416	0.120826	0.631422		SLC37A3	solute carrier family 37 member 3	1281.14	0.00400313	0.338017	0.842435
ASS1	argininosuccinate synthase 1	3479.69	-0.00802839	0.121161	0.631422		LONP1	lon peptidase 1, mitochondrial	1873.33	0.000700357	0.339393	0.842629
PARVA	parvin alpha	7106.67	-0.0128399	0.121198	0.631422		GNS	glucosamine (N-acetyl)-6-sulfatase	7611.43	0.00126222	0.339001	0.842629
CCDC88A	coiled-coil domain containing 88A	1424.95	-0.00653819	0.121412	0.631422		CHI3L1	chitinase 3 like 1	1153.81	0.00126343	0.340249	0.842629
PCNX1	pecanex 1	1440.82	-0.002068	0.121455	0.631422		CCDC14	coiled-coil domain containing 14	1728.46	0.00335483	0.341251	0.842629
EXT2	exostosin glycosyltransferase 2	4579.5	-0.00958877	0.122119	0.631422		SC5D	sterol-C5-desaturase	1140.37	0.00391714	0.342012	0.842629
PACSIN2	protein kinase C and casein kinase substrate in neurons 2	1362.87	-0.00859487	0.122677	0.631422		VTI1B	vesicle transport through interaction with t-SNAREs 1B	1788.57	0.00415159	0.340913	0.842629
H2AFZ	H2A.Z variant histone 1	1214.98	-0.00663126	0.12294	0.631422		COPS7A	COP9 signalosome subunit 7A	1961.27	0.00671445	0.340905	0.842629
SETX	senataxin	2084.62	-0.00751131	0.122952	0.631422		ABI1	abl interactor 1	1264.33	0.00363572	0.343603	0.842885
SNTB2	syntrophin beta 2	1956.08	-0.00765848	0.123242	0.631422		OLFML2B	olfactomedin like 2B	2770.5	0.00433491	0.34356	0.842885
MYO1C	myosin IC	14836.9	-0.00906254	0.12358	0.631422		SRP54	signal recognition particle 54	1271.27	0.00371212	0.34581	0.843121
TAOK3	TAO kinase 3	1377.34	-0.0059774	0.123669	0.631422		SGSH	N-sulfoglucosamine sulfohydrolase	1597.31	0.00401529	0.345233	0.843121
NOMO2	NODAL modulator 2	1666.4	-0.00625651	0.123974	0.631422		MLF2	myeloid leukemia factor 2	2949.11	0.00479998	0.344525	0.843121
SEPT9	septin 9	9355.43	-0.00987336	0.124026	0.631422		MAN1B1	mannosidase alpha class 1B member 1	3089.54	0.00581118	0.34452	0.843121
CTNNAL1	catenin alpha like 1	1331.09	-0.00649824	0.124037	0.631422		PPP2R1A	protein phosphatase 2 scaffold subunit Aalpha	4618.35	0.00597534	0.345388	0.843121
TPM1	tropomyosin 1	19072	-0.0153354	0.125323	0.631422		CUL7	cullin 7	1426.73	0.00413305	0.347023	0.84378
ADAM10	ADAM metallopeptidase domain 10	4646.43	-0.0108067	0.125404	0.631422		SELM	selenoprotein M	2057.31	0.00330486	0.349693	0.844887
SLC39A14	solute carrier family 39 member 14	5339.42	-0.00727765	0.125453	0.631422		PTK7	protein tyrosine kinase 7 (inactive)	3318.86	0.00379081	0.348013	0.844887
RUSC2	RUN and SH3 domain containing 2	1894.16	-0.00778638	0.125725	0.631422		WFS1	wolframin ER transmembrane glycoprotein	1177.78	0.00382607	0.349059	0.844887
EIF1AX	eukaryotic translation initiation factor 1A X-linked	1758.62	-0.00669046	0.125772	0.631422		SART1	spliceosome associated factor 1, recruiter of U4/U6.U5 tri-snRNP	1129.67	0.00465046	0.34855	0.844887
USP5	ubiquitin specific peptidase 5	2147.56	-0.00643868	0.125854	0.631422		MYO1D	myosin ID	7035.42	0.0049618	0.349222	0.844887
SNX21	sorting nexin family member 21	1461.35	-0.00732304	0.126065	0.631422		SUGP2	SURP and G-patch domain containing 2	1821.01	0.00331449	0.350786	0.845387
SENP6	SUMO specific peptidase 6	1824.47	-0.00877038	0.126219	0.631422		C11orf58	chromosome 11 open reading frame 58	2500.87	0.00477088	0.351365	0.845715
RAB3GAP1	RAB3 GTPase activating protein catalytic subunit 1	2231.3	-0.0133455	0.12646	0.631422		CD164	CD164 molecule	8357.3	0.00626345	0.35184	0.845852
CLIC4	chloride intracellular channel 4	20943.8	-0.00989972	0.126536	0.631422		ARHGEF10L	Rho guanine nucleotide exchange factor 10 like	1460.21	0.00387711	0.352784	0.846594
SLC3A2	solute carrier family 3 member 2	3639.57	-0.00344817	0.12654	0.631422		CDR2	cerebellar degeneration related protein 2	1340.6	0.00394511	0.353731	0.847134
WDFY3	WD repeat and FYVE domain containing 3	2439.65	-0.00559898	0.126895	0.631422		MBD3	methyl-CpG binding domain protein 3	1507.74	0.00450174	0.353495	0.847134
LARP6	La ribonucleoprotein 6, translational regulator	1351.36	-0.00557945	0.126965	0.631422		HMGXB3	HMG-box containing 3	1658.78	0.00396017	0.354371	0.847165
XBP1	X-box binding protein 1	2461.5	-0.00728873	0.127151	0.631422		CYTH2	cytohesin 2	1365.17	0.00339271	0.355697	0.849709
AZI2	5-azacytidine induced 2	2272.98	-0.00642527	0.127159	0.631422		FUT8	fucosyltransferase 8	1125.22	0.00329308	0.35905	0.853442
TRRAP	transformation/transcription domain associated protein	1607.27	-0.00635413	0.127277	0.631422		VGLL4	vestigial like family member 4	1392.87	0.00369445	0.358917	0.853442
ZBTB38	zinc finger and BTB domain containing 38	2904.18	-0.00176552	0.127446	0.631422		RER1	retention in endoplasmic reticulum sorting receptor 1	3103	0.00658248	0.360967	0.85458
BGN	biglycan	27994.5	-0.00971105	0.127756	0.631422		BET1L	Bet1 golgi vesicular membrane trafficking protein like	1737.27	0.00399515	0.361885	0.855384
STX12	syntaxin 12	1791.82	-0.00677407	0.127867	0.631422		TIA1	TIA1 cytotoxic granule associated RNA binding protein	1357.97	0.002785	0.362171	0.855489
TPM2	tropomyosin 2	30035.4	-0.00977773	0.128006	0.631422		TECR	trans-2,3-enoyl-CoA reductase	1470.99	0.00349818	0.362377	0.855489
SULF1	sulfatase 1	24360.9	-0.00553781	0.128152	0.631422		ATP13A1	ATPase 13A1	1455.73	0.00223622	0.362774	0.855895
KCTD9	potassium channel tetramerization domain containing 9	1558.82	-0.00723114	0.128513	0.631799		SNU13	small nuclear ribonucleoprotein 13	1240.67	0.00293102	0.363717	0.856477
GALNT2	polypeptide N-acetylgalactosaminyltransferase 2	5723.94	-0.0121547	0.128931	0.632226		SH3PXD2B	SH3 and PX domains 2B	5453.03	0.00486372	0.363919	0.856477
PSMD5	proteasome 26S subunit, non-ATPase 5	1258.45	-0.00670418	0.129276	0.633104		ASAP2	ArfGAP with SH3 domain, ankyrin repeat and PH domain 2	1542.85	0.00420619	0.364809	0.856986
SEC16A	SEC16 homolog A, endoplasmic reticulum export factor	2999.36	-0.0116212	0.129838	0.634227		DBN1	drebrin 1	4811.64	0.000748346	0.36586	0.858926
PHLDB2	pleckstrin homology like domain family B member 2	1591.7	-0.00745428	0.130311	0.635447		CBX3	chromobox 3	2340.48	0.00458154	0.366381	0.85962
KCNMA1	potassium calcium-activated channel subfamily M alpha 1	3249.73	-0.00781327	0.130421	0.635447		RBM39	RNA binding motif protein 39	4666.46	0.00362202	0.368565	0.862344
STAU1	staufen double-stranded RNA binding protein 1	2790.11	-0.00144674	0.130591	0.635465		SEC22C	SEC22 homolog C, vesicle trafficking protein	1685.03	0.00420885	0.368672	0.862344
KIF5B	kinesin family member 5B	5936.41	-0.0110698	0.131172	0.63634		DNASE2	deoxyribonuclease 2, lysosomal	1445.15	0.00381631	0.369938	0.863461
ATF7	activating transcription factor 7	1469.73	-0.00730916	0.131839	0.637613		TXLNA	taxilin alpha	3267.47	0.00414313	0.370697	0.863902
CPM	carboxypeptidase M	2039.98	-0.00668429	0.13264	0.637613		LGALS3BP	galectin 3 binding protein	6955.67	0.000837731	0.371414	0.86399
HDAC7	histone deacetylase 7	4148.85	-0.0112008	0.132729	0.637613		CPSF7	cleavage and polyadenylation specific factor 7	1859.92	0.00384794	0.373288	0.866237
BOD1L1	biorientation of chromosomes in cell division 1 like 1	1395.82	-0.00625158	0.133022	0.637613		SERF2	small EDRK-rich factor 2	9947.65	0.010738	0.374266	0.867452
EIF4G3	eukaryotic translation initiation factor 4 gamma 3	4495.54	-0.0107046	0.133235	0.637613		MARCH6	membrane associated ring-CH-type finger 6	2624.39	0.000257942	0.394952	0.870353
SLC16A3	solute carrier family 16 member 3	6095.23	-0.00891114	0.133262	0.637613		PRMT2	protein arginine methyltransferase 2	2667.57	0.000744856	0.393263	0.870353
CUX1	cut like homeobox 1	1952.63	-0.00641042	0.133372	0.637613		HNRNPH1	heterogeneous nuclear ribonucleoprotein H1	4358.42	0.00125914	0.38534	0.870353
MPRIP	myosin phosphatase Rho interacting protein	8965	-0.00800274	0.134476	0.639668		FYTTD1	forty-two-three domain containing 1	1999.63	0.00160293	0.384716	0.870353
USP40	ubiquitin specific peptidase 40	1162.32	-0.00583912	0.134752	0.639668		SREBF1	sterol regulatory element binding transcription factor 1	2031.51	0.00165796	0.377943	0.870353
AZIN1	antizyme inhibitor 1	2651.58	-0.00779318	0.134909	0.639668		CCNL1	cyclin L1	1559.09	0.00173637	0.392938	0.870353
DDOST	dolichyl-diphosphooligosaccharide--protein glycosyltransferase non-catalytic subunit	6807.87	-0.00521419	0.13514	0.639668		KHDRBS1	KH RNA binding domain containing, signal transduction associated 1	2364.04	0.00214839	0.392372	0.870353
ATP11B	ATPase phospholipid transporting 11B (putative)	2029.09	-0.00829299	0.135594	0.639668		MAPK8IP3	mitogen-activated protein kinase 8 interacting protein 3	2973.14	0.00228325	0.382234	0.870353
SND1	staphylococcal nuclease and tudor domain containing 1	6289.7	-0.00731561	0.135623	0.639668		NDUFB10	NADH:ubiquinone oxidoreductase subunit B10	1183.67	0.00272852	0.391839	0.870353
LRRFIP2	LRR binding FLII interacting protein 2	2498.1	-0.0089432	0.135655	0.639668		PSKH1	protein serine kinase H1	1201.06	0.0029182	0.394989	0.870353
AMOTL1	angiomotin like 1	2449.43	-0.00719995	0.135814	0.639668		OTUB1	OTU deubiquitinase, ubiquitin aldehyde binding 1	1168.38	0.00331037	0.384548	0.870353
MSN	moesin	12327.5	-0.00984242	0.137172	0.644472		ELAC2	elaC ribonuclease Z 2	1175.58	0.00334456	0.395278	0.870353
TRIO	trio Rho guanine nucleotide exchange factor	3900.85	-0.0067777	0.137422	0.644632		RGMB	repulsive guidance molecule BMP co-receptor b	1215.52	0.00345315	0.394941	0.870353
TM7SF3	transmembrane 7 superfamily member 3	1545.17	-0.00710472	0.138468	0.645196		PSMB1	proteasome 20S subunit beta 1	1755.75	0.00366086	0.391919	0.870353
GOLIM4	golgi integral membrane protein 4	2365.93	-0.00704279	0.138559	0.645196		MORC2	MORC family CW-type zinc finger 2	1147.47	0.00369534	0.392139	0.870353
IL6ST	interleukin 6 signal transducer	21657.6	-0.00665031	0.138908	0.645196		DHX30	DExH-box helicase 30	1429.85	0.00371803	0.378444	0.870353
PIEZO1	piezo type mechanosensitive ion channel component 1	8213.13	-0.00559856	0.139426	0.645196		C5orf24	chromosome 5 open reading frame 24	1622.45	0.0037415	0.381893	0.870353
OTUD7B	OTU deubiquitinase 7B	1194.92	-0.00632505	0.139552	0.645196		PANK3	pantothenate kinase 3	1486.11	0.00376389	0.380568	0.870353
DAPK1	death associated protein kinase 1	1290.68	-0.00539572	0.13971	0.645196		PSMD3	proteasome 26S subunit, non-ATPase 3	1785.21	0.00386388	0.391171	0.870353
RAB14	RAB14, member RAS oncogene family	2618.13	-0.00973456	0.140021	0.645196		ILF2	interleukin enhancer binding factor 2	2077.4	0.00387043	0.386511	0.870353
CNN2	calponin 2	20130.4	-0.0170644	0.14019	0.645196		GTPBP2	GTP binding protein 2	1356.9	0.00387529	0.393727	0.870353
HMGN2	high mobility group nucleosomal binding domain 2	2187.3	-0.00578238	0.141409	0.648406		MUM1	PWWP domain containing 3A, DNA repair factor	1302.25	0.00387737	0.394256	0.870353
NDRG1	N-myc downstream regulated 1	3542.53	-0.00993008	0.142094	0.648838		SGCE	sarcoglycan epsilon	2131.74	0.00388837	0.396051	0.870353
GIT2	GIT ArfGAP 2	1426.29	-0.00745903	0.142183	0.648838		RNF40	ring finger protein 40	2210.45	0.00390607	0.395874	0.870353
FMOD	fibromodulin	3697.96	-0.0035062	0.142454	0.649296		RTF1	RTF1 homolog, Paf1/RNA polymerase II complex component	1462.58	0.00394369	0.389241	0.870353
BTG1	BTG anti-proliferation factor 1	2834.45	-0.00499183	0.143238	0.651313		CCT4	chaperonin containing TCP1 subunit 4	2773.09	0.00394388	0.391647	0.870353
HOOK3	hook microtubule tethering protein 3	1524.43	-0.00581278	0.144327	0.653153		SMARCC2	SWI/SNF related, matrix associated, actin dependent regulator of chromatin subfamily c member 2	2785.87	0.00395265	0.39355	0.870353
FNDC3B	fibronectin type III domain containing 3B	6098.1	-0.0079144	0.145576	0.656409		EBLN3P	endogenous Bornavirus like nucleoprotein 3, pseudogene	1265.16	0.00399497	0.379961	0.870353
CTGF	cellular communication network factor 2	74483.5	-0.00506926	0.145915	0.656409		CBX1	chromobox 1	1410.74	0.00400427	0.395034	0.870353
OLFML2A	olfactomedin like 2A	7002.21	-0.00772929	0.145985	0.656409		HSPD1	heat shock protein family D (Hsp60) member 1	2669.04	0.00415436	0.395479	0.870353
PTK2B	protein tyrosine kinase 2 beta	4170.18	-0.00632852	0.146134	0.656409		UBE2L3	ubiquitin conjugating enzyme E2 L3	1926.23	0.00417443	0.395023	0.870353
ATP2A2	ATPase sarcoplasmic/endoplasmic reticulum Ca2+ transporting 2	6297.71	-0.00868619	0.146251	0.656409		FBXW5	F-box and WD repeat domain containing 5	2363.12	0.00423769	0.387239	0.870353
ATRX	ATRX chromatin remodeler	2161.93	-0.00657282	0.146723	0.657752		RPS19	ribosomal protein S19	10789.4	0.00441018	0.394404	0.870353
NIPBL	NIPBL cohesin loading factor	1629.48	-0.00740659	0.147214	0.659182		API5	apoptosis inhibitor 5	1899.12	0.00452491	0.381866	0.870353
SSRP1	structure specific recognition protein 1	2009.61	-0.00742542	0.147936	0.661128		CCT6A	chaperonin containing TCP1 subunit 6A	2856.54	0.0046655	0.378116	0.870353
ARHGEF18	Rho/Rac guanine nucleotide exchange factor 18	1486.94	-0.00566229	0.148789	0.663896		DMPK	DM1 protein kinase	2820.19	0.00493427	0.381557	0.870353
TOP2B	DNA topoisomerase II beta	2163.37	-0.00716352	0.149344	0.664481		ACLY	ATP citrate lyase	7660.55	0.0090792	0.39409	0.870353
VOPP1	VOPP1 WW domain binding protein	1382.09	-0.00640174	0.149443	0.664481		GOLGA4	golgin A4	2158.01	0.00286759	0.397326	0.871461
TNFAIP1	TNF alpha induced protein 1	1536.37	-0.00803702	0.150045	0.664573		WDR26	WD repeat domain 26	3207.92	0.00411862	0.397469	0.871461
FOXK1	forkhead box K1	1308.19	-0.00787459	0.150201	0.664573		NOP56	NOP56 ribonucleoprotein	1263	0.00319134	0.397991	0.871584
CARS	cysteinyl-tRNA synthetase 1	3078.71	-0.00644678	0.150257	0.664573		TAPBP	TAP binding protein	2818.96	0.00463361	0.401137	0.873356
ARHGAP31	Rho GTPase activating protein 31	1785.89	-0.00571144	0.150417	0.664573		ACAP3	ArfGAP with coiled-coil, ankyrin repeat and PH domains 3	1621.05	0.00323396	0.403159	0.873892
SIX2	SIX homeobox 2	1257.64	-0.0131853	0.150509	0.664573		CCAR2	cell cycle and apoptosis regulator 2	1759.23	0.00337751	0.401837	0.873892
FARP2	FERM, ARH/RhoGEF and pleckstrin domain protein 2	1364.68	-0.00666063	0.150942	0.665717		ARHGEF1	Rho guanine nucleotide exchange factor 1	1867.18	0.0035846	0.403107	0.873892
ANXA1	annexin A1	11243.9	-0.00713946	0.151557	0.6674		CAPN2	calpain 2	13549.8	0.00373948	0.402454	0.873892
VASP	vasodilator stimulated phosphoprotein	2495.12	-0.00714952	0.154778	0.675614		C1GALT1	core 1 synthase, glycoprotein-N-acetylgalactosamine 3-beta-galactosyltransferase 1	2827.06	0.0036125	0.403466	0.874063
ALDH9A1	aldehyde dehydrogenase 9 family member A1	2261.67	-0.00495869	0.155298	0.676093		SLC35B2	solute carrier family 35 member B2	2285.98	0.00397498	0.404355	0.874305
TCF12	transcription factor 12	2410.26	-0.00741083	0.155436	0.676093		OXCT1	3-oxoacid CoA-transferase 1	1481.04	0.00533384	0.404176	0.874305
AP1G1	adaptor related protein complex 1 subunit gamma 1	2100.82	-0.00686003	0.155599	0.676093		PHF10	PHD finger protein 10	1446.69	0.00523366	0.405234	0.87491
RBPJ	recombination signal binding protein for immunoglobulin kappa J region	3583.12	-0.00747006	0.155927	0.676746		ZNF512B	zinc finger protein 512B	1503.3	0.00369106	0.406418	0.876971
EPG5	ectopic P-granules autophagy protein 5 homolog	1460.25	-0.00630929	0.15702	0.679383		ARFGAP2	ADP ribosylation factor GTPase activating protein 2	1461.33	0.00264061	0.408973	0.878415
BECN1	beclin 1	1579.93	-0.0073109	0.157245	0.679383		ZNF503	zinc finger protein 503	2089.84	0.00324243	0.409447	0.878415
BCL2L13	BCL2 like 13	1721.27	-0.00827788	0.157286	0.679383		CD302	CD302 molecule	1350.52	0.00325099	0.40962	0.878415
ATN1	atrophin 1	5849.25	-0.00842259	0.157337	0.679383		LAYN	layilin	2074.56	0.000176315	0.412333	0.87846
MYADM	myeloid associated differentiation marker	7330.75	-0.00568906	0.157532	0.679383		SF3A3	splicing factor 3a subunit 3	1373.57	0.00372109	0.410126	0.87846
ANKIB1	ankyrin repeat and IBR domain containing 1	2006.58	-0.00701926	0.158948	0.683744		ATP2B1	ATPase plasma membrane Ca2+ transporting 1	3607.25	0.00405535	0.411175	0.87846
SEC14L1	SEC14 like lipid binding 1	3093.51	-0.00602021	0.159159	0.683744		GAA	glucosidase alpha, acid	4967.06	0.00573058	0.412404	0.87846
BPTF	bromodomain PHD finger transcription factor	1914.38	-0.00655409	0.159511	0.683744		RPL35	ribosomal protein L35	5646.43	0.00676407	0.41235	0.87846
FAM63B	MINDY lysine 48 deubiquitinase 2	1470.75	-0.00556509	0.160057	0.683768		EMC3	ER membrane protein complex subunit 3	1269.74	0.00345398	0.413164	0.878606
TRA2B	transformer 2 beta homolog	1891.74	-0.00549634	0.160233	0.683768		DDX39B	DExD-box helicase 39B	1977.42	0.00143263	0.41788	0.879502
CEP350	centrosomal protein 350	1322.89	-0.00520291	0.160623	0.684536		EDEM1	ER degradation enhancing alpha-mannosidase like protein 1	1243.21	0.00329354	0.416279	0.879502
PPP6R3	protein phosphatase 6 regulatory subunit 3	1653.19	-0.00676555	0.160788	0.684536		MBOAT7	membrane bound O-acyltransferase domain containing 7	1334.39	0.00334704	0.415716	0.879502
SIL1	SIL1 nucleotide exchange factor	1462.15	-0.00696947	0.161155	0.684536		SEC24D	SEC24 homolog D, COPII coat complex component	3558.67	0.00341578	0.417302	0.879502
FGFRL1	fibroblast growth factor receptor like 1	1498.69	-0.00542514	0.161287	0.684536		AMFR	autocrine motility factor receptor	2177.06	0.00360602	0.417408	0.879502
CFH	complement factor H	9505.39	-0.0077127	0.161446	0.684536		MDH1	malate dehydrogenase 1	1658	0.00365839	0.419218	0.879502
GALNT5	polypeptide N-acetylgalactosaminyltransferase 5	3354.8	-0.00333834	0.161707	0.684695		UBE2Q1	ubiquitin conjugating enzyme E2 Q1	1946.86	0.00390153	0.419797	0.879502
MRPL37	mitochondrial ribosomal protein L37	1379.58	-0.00536412	0.162146	0.685795		SLC20A1	solute carrier family 20 member 1	2648.51	0.00391901	0.420688	0.879502
YWHAZ	tyrosine 3-monooxygenase/tryptophan 5-monooxygenase activation protein zeta	9306.64	-0.00869888	0.163794	0.689706		NDUFA10	NADH:ubiquinone oxidoreductase subunit A10	1665.67	0.00400751	0.417505	0.879502
SDC2	syndecan 2	3648.96	-0.00809023	0.164445	0.69036		VHL	von Hippel-Lindau tumor suppressor	1217.49	0.00427226	0.421708	0.879502
CLU	clusterin	2386.75	-0.00590919	0.164693	0.69036		FGD5-AS1	FGD5 antisense RNA 1	2875.67	0.0034107	0.422755	0.880354
SEPT2	septin 2	10915.5	-0.00868521	0.1647	0.69036		BAHCC1	BAH domain and coiled-coil containing 1	1293.82	0.00133133	0.42368	0.880365
RALGAPB	Ral GTPase activating protein non-catalytic subunit beta	1663.11	-0.00648141	0.164754	0.69036		DHCR7	7-dehydrocholesterol reductase	1928.7	0.00179312	0.424704	0.880365
EIF5	eukaryotic translation initiation factor 5	5063.08	-0.00953869	0.164879	0.69036		SLC5A3	solute carrier family 5 member 3	1844.28	0.00274737	0.423884	0.880365
ERRFI1	ERBB receptor feedback inhibitor 1	4832.18	-0.00316546	0.165035	0.69036		ARRDC2	arrestin domain containing 2	2150.54	0.00280489	0.424962	0.880365
SNX6	sorting nexin 6	2679.81	-0.00770099	0.166138	0.693128		EDEM3	ER degradation enhancing alpha-mannosidase like protein 3	1628.8	0.00308251	0.425077	0.880365
NBR1	NBR1 autophagy cargo receptor	4497.77	-0.00968272	0.166879	0.693809		C1QTNF1	C1q and TNF related 1	3028.82	0.00315021	0.424761	0.880365
PARD3B	par-3 family cell polarity regulator beta	1584.8	-0.00638632	0.166951	0.693809		C14orf166	RNA transcription, translation and transport factor	1621.68	0.00179769	0.429262	0.88102
LASP1	LIM and SH3 protein 1	16387.8	-0.00789612	0.168324	0.69504		PCBP1	poly(rC) binding protein 1	4430.7	0.00291197	0.433758	0.88102
PPP1R10	protein phosphatase 1 regulatory subunit 10	1501.46	-0.00816855	0.168338	0.69504		TRIB2	tribbles pseudokinase 2	1395.1	0.00301398	0.429324	0.88102
PRSS23	serine protease 23	29260.5	-0.00685149	0.168656	0.69504		PPP6R2	protein phosphatase 6 regulatory subunit 2	1548.37	0.00301818	0.433434	0.88102
BAZ1B	bromodomain adjacent to zinc finger domain 1B	3007.96	-0.00718976	0.16888	0.69504		ACADVL	acyl-CoA dehydrogenase very long chain	3632.7	0.003185	0.428815	0.88102
TMEM119	transmembrane protein 119	32905.8	-0.0116312	0.169135	0.69504		TNS2	tensin 2	7019.86	0.00326839	0.428918	0.88102
NEDD4	NEDD4 E3 ubiquitin protein ligase	2136.53	-0.00608019	0.169616	0.69504		RPS18	ribosomal protein S18	15986.9	0.00335276	0.43346	0.88102
LAMA2	laminin subunit alpha 2	6223.66	-0.00524098	0.170025	0.69504		BFAR	bifunctional apoptosis regulator	1446.32	0.00337556	0.429539	0.88102
EP400	E1A binding protein p400	1484.16	-0.00518761	0.170162	0.69504		PSMD8	proteasome 26S subunit, non-ATPase 8	2626.53	0.00349025	0.427641	0.88102
PHGDH	phosphoglycerate dehydrogenase	2434.08	-0.00169605	0.170665	0.695605		REXO2	RNA exonuclease 2	1591.69	0.00356999	0.431004	0.88102
PLXDC2	plexin domain containing 2	2262.62	-0.00661515	0.173988	0.704859		TAOK2	TAO kinase 2	1981.12	0.00363484	0.433482	0.88102
RRBP1	ribosome binding protein 1	10607.7	-0.0109379	0.174047	0.704859		GORASP2	golgi reassembly stacking protein 2	2335.47	0.00368463	0.431618	0.88102
TBL1XR1	TBL1X receptor 1	3962.98	-0.00896765	0.17549	0.705595		KLF3	Kruppel like factor 3	1210.96	0.00377542	0.428264	0.88102
SDC3	syndecan 3	4817.11	-0.00725805	0.17563	0.705595		RPL12	ribosomal protein L12	14693.1	0.00380843	0.426719	0.88102
MKLN1	muskelin 1	1831.27	-0.00594391	0.175904	0.705595		B2M	beta-2-microglobulin	20434	0.00411219	0.430483	0.88102
KCTD3	potassium channel tetramerization domain containing 3	1556.25	-0.00638321	0.176075	0.705595		SUPT5H	SPT5 homolog, DSIF elongation factor subunit	2505.06	0.00463563	0.433956	0.88102
PDIA6	protein disulfide isomerase family A member 6	6754.56	-0.00610191	0.176379	0.706072		ACAT1	acetyl-CoA acetyltransferase 1	1355.36	0.00327861	0.434864	0.88198
PCNT	pericentrin	1134.6	-0.00531095	0.17671	0.706268		GNG12	G protein subunit gamma 12	6383.2	0.000826339	0.435832	0.882472
ARHGEF12	Rho guanine nucleotide exchange factor 12	4900.39	-0.00545773	0.176962	0.706268		SLC6A6	solute carrier family 6 member 6	1321.62	0.00254127	0.436614	0.882472
PDIA4	protein disulfide isomerase family A member 4	3539.37	-0.010214	0.177158	0.706268		DYNLL1	dynein light chain LC8-type 1	2774.81	0.00304074	0.435638	0.882472
AGPS	alkylglycerone phosphate synthase	1318.87	-0.00646111	0.178307	0.707973		FDFT1	farnesyl-diphosphate farnesyltransferase 1	2384.72	0.00201127	0.437776	0.882534
IFNAR1	interferon alpha and beta receptor subunit 1	2433.98	-0.00781259	0.178726	0.708249		C12orf57	chromosome 12 open reading frame 57	1332.94	0.00283505	0.437548	0.882534
RAPH1	Ras association (RalGDS/AF-6) and pleckstrin homology domains 1	3538.06	-0.00585843	0.17878	0.708249		PLCB3	phospholipase C beta 3	1175.34	0.00220626	0.438514	0.88328
NUP98	nucleoporin 98 and 96 precursor	2410.62	-0.00624826	0.179283	0.709423		KANK2	KN motif and ankyrin repeat domains 2	7688.74	0.00377916	0.439898	0.885133
PTPN21	protein tyrosine phosphatase non-receptor type 21	1568.23	-0.00648853	0.179954	0.710125		U2AF2	U2 small nuclear RNA auxiliary factor 2	3581.68	0.00255136	0.441277	0.886971
LBH	LBH regulator of WNT signaling pathway	2246.47	-0.00510718	0.180105	0.710125		SUCLG1	succinate-CoA ligase GDP/ADP-forming subunit alpha	1144.56	0.00242475	0.441747	0.887449
RPN2	ribophorin II	6980.45	-0.0104836	0.181714	0.714671		HDAC6	histone deacetylase 6	1124.22	0.00289426	0.442125	0.887718
SIDT2	SID1 transmembrane family member 2	3849.83	-0.00711488	0.18212	0.714804		TMA7	translation machinery associated 7 homolog	1786.03	0.00297729	0.442986	0.888066
GBF1	golgi brefeldin A resistant guanine nucleotide exchange factor 1	2560.06	-0.00552944	0.182608	0.715248		CCPG1	cell cycle progression 1	1332.08	0.00280068	0.443757	0.88868
RAB6A	RAB6A, member RAS oncogene family	3595.06	-0.00819656	0.183344	0.716655		FADS1	fatty acid desaturase 1	4342.64	0.0015557	0.444269	0.88877
ABI2	abl interactor 2	1354.08	-0.00562309	0.183798	0.716964		WSB1	WD repeat and SOCS box containing 1	6152.16	0.000490145	0.445232	0.89023
PCDHGC3	protocadherin gamma subfamily C, 3	1693.23	-0.00045469	0.184235	0.717934		ADI1	acireductone dioxygenase 1	2495.74	0.00322914	0.446728	0.890887
IMMT	inner membrane mitochondrial protein	1800.15	-0.00650487	0.184445	0.718019		YKT6	YKT6 v-SNARE homolog	2655.18	0.00380167	0.446177	0.890887
CBLB	Cbl proto-oncogene B	1501.31	-0.0055582	0.18604	0.72051		IGFBP3	insulin like growth factor binding protein 3	6869.74	0.00414596	0.446222	0.890887
WAC	WW domain containing adaptor with coiled-coil	2739.83	-0.00479652	0.186208	0.72051		SLC2A10	solute carrier family 2 member 10	2375.3	0.00361124	0.447452	0.89118
SEPT8	septin 8	1781.82	-0.00550781	0.186654	0.72051		RABL6	RAB, member RAS oncogene family like 6	1705.77	0.00335909	0.448666	0.891308
DNAJB1	DnaJ heat shock protein family (Hsp40) member B1	1916.21	-0.0062002	0.186921	0.72051		GNAI2	G protein subunit alpha i2	9124.27	0.000763675	0.449998	0.892278
YEATS2	YEATS domain containing 2	1646.54	-0.00349818	0.187572	0.72051		ZER1	zyg-11 related cell cycle regulator	1582.68	0.0033772	0.449872	0.892278
GNAQ	G protein subunit alpha q	2288.79	-0.00567699	0.187629	0.72051		USP12	ubiquitin specific peptidase 12	1222.89	0.00260951	0.452591	0.892632
SNX19	sorting nexin 19	3059.48	-0.00567459	0.188003	0.72051		MRPS16	mitochondrial ribosomal protein S16	1154.88	0.00271665	0.454037	0.892632
HLA-A	major histocompatibility complex, class I, A	14876.4	-0.00927732	0.188104	0.72051		AGRN	agrin	1319.75	0.002729	0.45635	0.892632
NID2	nidogen 2	5606.63	-0.00893445	0.188357	0.72051		ARFIP2	ADP ribosylation factor interacting protein 2	1204.62	0.00288839	0.456011	0.892632
XRN1	5'-3' exoribonuclease 1	1214.98	-0.00533652	0.188422	0.72051		GGT7	gamma-glutamyltransferase 7	1539.05	0.00302305	0.451583	0.892632
SDC4	syndecan 4	6153.66	-0.00707282	0.188907	0.72051		NCDN	neurochondrin	1366.24	0.00322966	0.456901	0.892632
SLC2A1	solute carrier family 2 member 1	1130.75	-0.00445751	0.188908	0.72051		PSMA7	proteasome 20S subunit alpha 7	2378.4	0.00325539	0.451014	0.892632
UBE2Q2	ubiquitin conjugating enzyme E2 Q2	1565.09	-0.00710638	0.190174	0.72051		VPS26B	VPS26, retromer complex component B	1575.36	0.00344001	0.454034	0.892632
EPB41L2	erythrocyte membrane protein band 4.1 like 2	1414.93	-0.00359152	0.190329	0.72051		COX7A2L	cytochrome c oxidase subunit 7A2 like	1370.17	0.00346643	0.455351	0.892632
GSN	gelsolin	16678.6	-0.010227	0.190356	0.72051		PPIC	peptidylprolyl isomerase C	2781.9	0.00349848	0.457352	0.892632
INTS1	integrator complex subunit 1	2605.58	-0.0107228	0.190399	0.72051		PPP1R11	protein phosphatase 1 regulatory inhibitor subunit 11	1168.06	0.00360222	0.456783	0.892632
HAS2	hyaluronan synthase 2	4979.85	-0.00261895	0.190708	0.72051		PIGG	phosphatidylinositol glycan anchor biosynthesis class G	1740.47	0.00374706	0.455072	0.892632
USP47	ubiquitin specific peptidase 47	1797.47	-0.0072271	0.190805	0.72051		LRRC75A-AS1	small nucleolar RNA host gene 29	7590.19	0.00434973	0.451019	0.892632
ITGA1	integrin subunit alpha 1	2114.3	-0.00628156	0.191837	0.72051		GYS1	glycogen synthase 1	1563.5	0.00445255	0.453304	0.892632
ARHGAP5	Rho GTPase activating protein 5	2155.63	-0.00596772	0.192097	0.72051		AP3D1	adaptor related protein complex 3 subunit delta 1	3965.33	0.00466393	0.457086	0.892632
KMT2C	lysine methyltransferase 2C	1418.8	-0.00586009	0.192255	0.72051		DCAF11	DDB1 and CUL4 associated factor 11	1133.07	0.0028288	0.460531	0.894213
TOM1L2	target of myb1 like 2 membrane trafficking protein	1962.38	-0.00657165	0.192287	0.72051		DDAH2	dimethylarginine dimethylaminohydrolase 2	1660.66	0.00293699	0.459654	0.894213
LMO4	LIM domain only 4	1124.51	-0.00518409	0.192431	0.72051		TCEAL8	transcription elongation factor A like 8	1301.23	0.00308412	0.460494	0.894213
HR	HR lysine demethylase and nuclear receptor corepressor	1681.68	-0.00597355	0.192444	0.72051		PARK7	Parkinsonism associated deglycase	3028.35	0.00285725	0.463685	0.894835
SLC9A1	solute carrier family 9 member A1	1219.87	-0.00480173	0.192625	0.72051		TPST2	tyrosylprotein sulfotransferase 2	1120.99	0.0029198	0.462123	0.894835
TANC2	tetratricopeptide repeat, ankyrin repeat and coiled-coil containing 2	2669.19	-0.00344265	0.192892	0.72051		RPL39	ribosomal protein L39	3917.77	0.00697667	0.464102	0.894835
ACTA2	actin alpha 2, smooth muscle	46225.2	-0.00816572	0.192918	0.72051		FUCA2	alpha-L-fucosidase 2	1993.37	0.00262539	0.465332	0.895222
VGLL3	vestigial like family member 3	8492.19	-0.00749135	0.193017	0.72051		NUFIP2	nuclear FMR1 interacting protein 2	2988.08	0.00312564	0.465313	0.895222
FNDC3A	fibronectin type III domain containing 3A	2409.83	-0.0056938	0.193725	0.721035		GART	phosphoribosylglycinamide formyltransferase, phosphoribosylglycinamide synthetase, phosphoribosylaminoimidazole synthetase	1612.46	0.00353406	0.465562	0.895222
NT5C2	5'-nucleotidase, cytosolic II	3284.05	-0.00800499	0.194368	0.722724		SCAMP3	secretory carrier membrane protein 3	1550.83	0.00271693	0.466313	0.895529
YES1	YES proto-oncogene 1, Src family tyrosine kinase	1374.57	-0.00186056	0.195241	0.725261		COX6B1	cytochrome c oxidase subunit 6B1	1334.94	0.00238369	0.467976	0.896699
PHKB	phosphorylase kinase regulatory subunit beta	1784.78	-0.00524477	0.196195	0.72739		CCNI	cyclin I	4856.76	0.00322379	0.469997	0.897917
SH3BP4	SH3 domain binding protein 4	4517.17	-0.00727749	0.196863	0.727734		CYB561A3	cytochrome b561 family member A3	1590.49	0.00323583	0.469945	0.897917
UGGT1	UDP-glucose glycoprotein glucosyltransferase 1	2669.11	-0.00660583	0.197073	0.727734		RPL29	ribosomal protein L29	10861.8	0.0033014	0.470215	0.897917
HERC2	HECT and RLD domain containing E3 ubiquitin protein ligase 2	2538.88	-0.00510958	0.197242	0.727734		LUC7L3	LUC7 like 3 pre-mRNA splicing factor	2421.28	0.00164841	0.47202	0.898011
WDR11	WD repeat domain 11	1870.79	-0.00787542	0.198173	0.729893		RNF130	ring finger protein 130	1327.85	0.00333315	0.472963	0.898011
XPR1	xenotropic and polytropic retrovirus receptor 1	1194.84	-0.00533276	0.198519	0.729893		TMEM248	transmembrane protein 248	2913.2	0.00478304	0.47066	0.898011
SH3KBP1	SH3 domain containing kinase binding protein 1	1467.18	-0.00531739	0.198696	0.729893		HNRNPUL1	heterogeneous nuclear ribonucleoprotein U like 1	6191.58	0.00424216	0.473634	0.898442
CERS6	ceramide synthase 6	3600.25	-0.00533104	0.198784	0.729893		DCTN4	dynactin subunit 4	1892.98	0.0028769	0.474449	0.898502
NFIC	nuclear factor I C	6444.07	-0.00411239	0.199288	0.73023		VCP	valosin containing protein	5797.72	0.00490129	0.475101	0.898618
ACTN4	actinin alpha 4	15374.8	-0.00751176	0.199537	0.73023		DDX1	DEAD-box helicase 1	2292.46	0.00347393	0.475374	0.898687
FBXO7	F-box protein 7	1919.36	-0.00572656	0.199643	0.73023		CANX	calnexin	11096.9	0.00312415	0.47813	0.902125
CALM2	calmodulin 2	7750.24	-0.00791243	0.199704	0.73023		ZMPSTE24	zinc metallopeptidase STE24	1847.92	0.00539553	0.480701	0.904277
LOXL2	lysyl oxidase like 2	4869.39	-0.00486529	0.200591	0.730933		ATP5G3	ATP synthase membrane subunit c locus 3	1731.19	0.00442834	0.481676	0.905665
EIF1	eukaryotic translation initiation factor 1	9431.23	-0.00514001	0.2006	0.730933		SPOCD1	SPOC domain containing 1	1276.68	0.00209816	0.48211	0.906035
MKNK2	MAPK interacting serine/threonine kinase 2	2361.09	-0.00426658	0.201009	0.731713		SEC24C	SEC24 homolog C, COPII coat complex component	2300.31	0.00335354	0.483595	0.906592
ERBB2	erb-b2 receptor tyrosine kinase 2	2741.21	-0.00753902	0.202507	0.735076		ABCA2	ATP binding cassette subfamily A member 2	2717.29	0.00339404	0.483006	0.906592
VEZF1	vascular endothelial zinc finger 1	1897.92	-0.00701477	0.203363	0.736782		TKT	transketolase	4331.26	0.0057342	0.483386	0.906592
AP2B1	adaptor related protein complex 2 subunit beta 1	5496.8	-0.00618698	0.203764	0.737028		MIR22HG	MIR22 host gene	1719.36	0.00252113	0.486	0.906843
GPC4	glypican 4	3217.81	-0.00597477	0.204666	0.738523		CTSF	cathepsin F	1965	0.00266861	0.486581	0.906843
MAOA	monoamine oxidase A	2404.12	-0.00604437	0.204812	0.738523		SNRPD2	small nuclear ribonucleoprotein D2 polypeptide	1684.08	0.00269926	0.484185	0.906843
PAFAH1B2	platelet activating factor acetylhydrolase 1b catalytic subunit 2	2209.57	-0.00689659	0.20508	0.738791		MSL1	MSL complex subunit 1	1998.15	0.00275595	0.486471	0.906843
FAM168A	family with sequence similarity 168 member A	2048.45	-0.00621452	0.205507	0.739254		LIX1L	limb and CNS expressed 1 like	1222.59	0.00322941	0.484965	0.906843
SLC38A1	solute carrier family 38 member 1	1594.63	-0.00219172	0.205596	0.739254		RPSA	ribosomal protein SA	15409.6	0.00597239	0.485453	0.906843
RAD21	RAD21 cohesin complex component	3960.9	-0.00695528	0.20627	0.740282		PNMA1	PNMA family member 1	1666.44	0.00322304	0.488758	0.908295
SAA1	serum amyloid A1	2489.3	-0.00334463	0.206748	0.740603		NPLOC4	NPL4 homolog, ubiquitin recognition factor	2727.21	0.00343656	0.48888	0.908295
VCL	vinculin	19568.3	-0.00323397	0.207066	0.741047		ZMIZ2	zinc finger MIZ-type containing 2	1674.46	0.00239198	0.489612	0.90894
FNDC1	fibronectin type III domain containing 1	2144	-0.00335698	0.208484	0.742836		DOK1	docking protein 1	1373.88	0.00260052	0.491691	0.910584
SBF2	SET binding factor 2	1871.4	-0.00793132	0.208555	0.742836		DNAJA1	DnaJ heat shock protein family (Hsp40) member A1	2454.75	0.00287344	0.492463	0.911025
RIF1	replication timing regulatory factor 1	1147.69	-0.00443399	0.208591	0.742836		HIF1AN	hypoxia inducible factor 1 subunit alpha inhibitor	1487.72	0.00295869	0.494737	0.913563
DNAJC13	DnaJ heat shock protein family (Hsp40) member C13	2441.78	-0.00617979	0.208629	0.742836		HNRNPDL	heterogeneous nuclear ribonucleoprotein D like	3206.93	0.00258606	0.496198	0.915375
COL4A1	collagen type IV alpha 1 chain	9989.33	-0.00341851	0.209069	0.742836		PAM	peptidylglycine alpha-amidating monooxygenase	9087.15	0.000916	0.49732	0.915744
RYBP	RING1 and YY1 binding protein	1786.18	-0.00569349	0.209116	0.742836		CSTB	cystatin B	2300.04	0.00112642	0.508661	0.915744
ITSN1	intersectin 1	2333.06	-0.00631837	0.209584	0.742836		MALAT1	metastasis associated lung adenocarcinoma transcript 1	3391.55	0.00118254	0.503578	0.915744
WASL	WASP like actin nucleation promoting factor	1649.19	-0.00987998	0.209985	0.742836		NR2F1	nuclear receptor subfamily 2 group F member 1	2431.38	0.00150183	0.504148	0.915744
CTDSP1	CTD small phosphatase 1	3223.97	-0.00701764	0.210645	0.742836		CCNK	cyclin K	1289.88	0.00156607	0.511499	0.915744
PDPK1	3-phosphoinositide dependent protein kinase 1	1137.97	-0.00464007	0.210723	0.742836		AHR	aryl hydrocarbon receptor	1365.02	0.00226029	0.511511	0.915744
FBXW11	F-box and WD repeat domain containing 11	1415.55	-0.0044175	0.211205	0.742836		WDR45B	WD repeat domain 45B	1768.82	0.00230782	0.511619	0.915744
ATP11C	ATPase phospholipid transporting 11C	1491.52	-0.00505939	0.211315	0.742836		GFPT1	glutamine--fructose-6-phosphate transaminase 1	2273.05	0.00260768	0.496932	0.915744
ATP10A	ATPase phospholipid transporting 10A (putative)	2100.51	-0.00595206	0.211448	0.742836		CREG1	cellular repressor of E1A stimulated genes 1	1381.04	0.00263319	0.507512	0.915744
MAN1A2	mannosidase alpha class 1A member 2	1705.28	-0.00573935	0.211533	0.742836		RARS	arginyl-tRNA synthetase 1	1363.83	0.00267811	0.511925	0.915744
NUMB	NUMB endocytic adaptor protein	1914.94	-0.00389593	0.211652	0.742836		SH3GL1	SH3 domain containing GRB2 like 1, endophilin A2	2954.26	0.00270385	0.501128	0.915744
PTAR1	protein prenyltransferase alpha subunit repeat containing 1	1415.55	-0.00492625	0.211655	0.742836		ME1	malic enzyme 1	1177.35	0.00273434	0.505507	0.915744
ABCA8	ATP binding cassette subfamily A member 8	2061.03	-0.00670376	0.213214	0.746249		NAPA	NSF attachment protein alpha	1598.66	0.00275351	0.511162	0.915744
KIAA1429	vir like m6A methyltransferase associated	1424.04	-0.00578209	0.213509	0.746598		RPL28	ribosomal protein L28	10670.1	0.00278918	0.502938	0.915744
ZNF638	zinc finger protein 638	1919.7	-0.00557906	0.214207	0.747665		FAM32A	family with sequence similarity 32 member A	1738.65	0.00280971	0.510453	0.915744
SNTB1	syntrophin beta 1	1316.6	-0.00469194	0.214925	0.748505		GINM1	glycoprotein integral membrane 1	1930.69	0.00291811	0.508318	0.915744
PRRC2A	proline rich coiled-coil 2A	6979.17	-0.0121605	0.215011	0.748505		POLR2B	RNA polymerase II subunit B	2052.58	0.00303617	0.50333	0.915744
CAMSAP2	calmodulin regulated spectrin associated protein family member 2	1920.41	-0.00557367	0.215428	0.748505		QARS	glutaminyl-tRNA synthetase 1	3120.32	0.0030651	0.504752	0.915744
EML4	EMAP like 4	1711.46	-0.00615446	0.216222	0.748939		EIF3D	eukaryotic translation initiation factor 3 subunit D	3220.81	0.00330436	0.501989	0.915744
HIF1A	hypoxia inducible factor 1 subunit alpha	19753.3	-0.00693678	0.216247	0.748939		RPS20	ribosomal protein S20	6727.54	0.00335372	0.498998	0.915744
LTBP2	latent transforming growth factor beta binding protein 2	50742.9	-0.00644444	0.216467	0.748939		MAP7D1	MAP7 domain containing 1	4097.78	0.00340423	0.501642	0.915744
SERPINE1	serpin family E member 1	18562.1	-0.00284981	0.216858	0.748939		G3BP2	G3BP stress granule assembly factor 2	3586.55	0.00350763	0.509929	0.915744
TBC1D5	TBC1 domain family member 5	2502.58	-0.00704515	0.217701	0.748939		LAPTM4A	lysosomal protein transmembrane 4 alpha	9867.55	0.00353376	0.50841	0.915744
SMCHD1	structural maintenance of chromosomes flexible hinge domain containing 1	1274.04	-0.00506447	0.217783	0.748939		COLGALT1	collagen beta(1-O)galactosyltransferase 1	3458.25	0.00362442	0.498273	0.915744
IQSEC1	IQ motif and Sec7 domain ArfGEF 1	1570.55	-0.00354713	0.21801	0.748939		PRRX1	paired related homeobox 1	5029.17	0.00398809	0.505009	0.915744
ZMIZ1	zinc finger MIZ-type containing 1	3391.02	-0.00449818	0.218545	0.748939		HSPB1	heat shock protein family B (small) member 1	7870.41	0.00619145	0.510206	0.915744
RPS6KA3	ribosomal protein S6 kinase A3	1496.63	-0.0052218	0.218656	0.748939		RPL31	ribosomal protein L31	6840.62	0.00710658	0.499298	0.915744
RANBP2	RAN binding protein 2	2449.74	-0.00478607	0.218717	0.748939		UBE2E1	ubiquitin conjugating enzyme E2 E1	1236.58	0.00262139	0.513257	0.916292
ANP32A	acidic nuclear phosphoprotein 32 family member A	1331.82	-0.00562598	0.219127	0.748939		PLXNA3	plexin A3	3617.94	0.00269121	0.513318	0.916292
YLPM1	YLP motif containing 1	1761.07	-0.00327063	0.219562	0.748939		EBF1	EBF transcription factor 1	1218.14	0.00163477	0.516106	0.917285
ZNF148	zinc finger protein 148	1161.15	-0.00505807	0.219723	0.748939		POSTN	periostin	6318.81	0.00175333	0.519294	0.917285
SLC31A1	solute carrier family 31 member 1	1822.32	-0.00531564	0.220231	0.748939		DGKZ	diacylglycerol kinase zeta	1125.23	0.00244662	0.519354	0.917285
GPI	glucose-6-phosphate isomerase	2290.01	-0.00955991	0.220234	0.748939		DEGS1	delta 4-desaturase, sphingolipid 1	4527.94	0.00256605	0.519306	0.917285
KIAA1462	junctional cadherin 5 associated	2896.7	-0.00512503	0.22075	0.748939		RPS28	ribosomal protein S28	4499.77	0.00269062	0.518394	0.917285
SMAD5	SMAD family member 5	1730.37	-0.00686067	0.220996	0.748939		PPP4C	protein phosphatase 4 catalytic subunit	1483.78	0.00288146	0.515481	0.917285
MYOF	myoferlin	8771.45	-0.00969135	0.221367	0.748939		MAN2B1	mannosidase alpha class 2B member 1	1999.77	0.00318555	0.51912	0.917285
HTT	huntingtin	1478.29	-0.00517135	0.221415	0.748939		LOXL3	lysyl oxidase like 3	1944.59	0.0032097	0.51645	0.917285
COL6A2	collagen type VI alpha 2 chain	144749	-0.00782568	0.22151	0.748939		RPL23	ribosomal protein L23	9557.3	0.00343568	0.516913	0.917285
EPS8	epidermal growth factor receptor pathway substrate 8	6032.05	-0.0076284	0.222168	0.748939		RPL34	ribosomal protein L34	3684.28	0.00346817	0.518542	0.917285
ZNFX1	zinc finger NFX1-type containing 1	2566.1	-0.00640868	0.222193	0.748939		HNRNPC	heterogeneous nuclear ribonucleoprotein C	6049.42	0.00379386	0.51892	0.917285
OIP5-AS1	OIP5 antisense RNA 1	1897.81	-0.00573312	0.222323	0.748939		EIF6	eukaryotic translation initiation factor 6	1352.43	0.00262334	0.519733	0.917529
TCEAL3	transcription elongation factor A like 3	2516.46	-0.00606902	0.222504	0.748939		MICALL1	MICAL like 1	1127.93	0.00229747	0.521044	0.917721
PJA2	praja ring finger ubiquitin ligase 2	3012.33	-0.00487991	0.222869	0.748939		PTOV1	PTOV1 extended AT-hook containing adaptor protein	1812.86	0.00275135	0.52034	0.917721
PML	PML nuclear body scaffold	2574.11	-0.00725291	0.222943	0.748939		PRDX5	peroxiredoxin 5	3168.93	0.00282652	0.520806	0.917721
FKBP14	FKBP prolyl isomerase 14	1686.51	-0.0023797	0.223329	0.748939		PXN	paxillin	3887.77	0.00249149	0.52222	0.91888
MYO1E	myosin IE	3459.76	-0.00398366	0.223723	0.748939		CLIP4	CAP-Gly domain containing linker protein family member 4	1301.19	0.0025166	0.523629	0.91888
AQP1	aquaporin 1 (Colton blood group)	1358.33	-0.00276711	0.223759	0.748939		CARM1	coactivator associated arginine methyltransferase 1	2188.74	0.00258683	0.523495	0.91888
C11orf68	chromosome 11 open reading frame 68	1421.71	-0.000500418	0.225352	0.74991		ELOVL1	ELOVL fatty acid elongase 1	2701.46	0.00209867	0.524876	0.919398
AC013461.1	mitogen-activated protein kinase kinase kinase 20	1799.56	-0.00555563	0.225359	0.74991		SCAMP2	secretory carrier membrane protein 2	1752.76	0.00287163	0.525086	0.919398
ATP13A3	ATPase 13A3	2916.59	-0.00368969	0.225602	0.74991		YIPF2	Yip1 domain family member 2	1241.14	0.00248299	0.525888	0.920304
RAD23B	RAD23 homolog B, nucleotide excision repair protein	4567.54	-0.0101923	0.226075	0.74991		SCD	stearoyl-CoA desaturase	9945.99	0.000766746	0.546653	0.92063
PRDX4	peroxiredoxin 4	3224.6	-0.00468808	0.226196	0.74991		EXOC3	exocyst complex component 3	1262.97	0.000913188	0.529877	0.92063
MAN2B2	mannosidase alpha class 2B member 2	4303.66	-0.00680917	0.22624	0.74991		KEAP1	kelch like ECH associated protein 1	1743.82	0.00105178	0.539129	0.92063
MYC	MYC proto-oncogene, bHLH transcription factor	2200	-0.00337437	0.226515	0.74991		COMT	catechol-O-methyltransferase	3754.13	0.00136162	0.540565	0.92063
ANKRD17	ankyrin repeat domain 17	2289.95	-0.00624552	0.226516	0.74991		ZBTB1	zinc finger and BTB domain containing 1	1180.09	0.001397	0.536777	0.92063
RALB	RAS like proto-oncogene B	1311.25	-0.00511243	0.227583	0.752366		MSMO1	methylsterol monooxygenase 1	2511.32	0.00174191	0.557147	0.92063
ZNF598	zinc finger protein 598, E3 ubiquitin ligase	1135.89	-0.0052567	0.228307	0.753066		NLGN2	neuroligin 2	2057.24	0.00186943	0.552796	0.92063
URB1	URB1 ribosome biogenesis homolog	1502.85	-0.00535713	0.2284	0.753066		IP6K1	inositol hexakisphosphate kinase 1	1466.2	0.00203163	0.55379	0.92063
SMARCA1	SWI/SNF related, matrix associated, actin dependent regulator of chromatin, subfamily a, member 1	2374.67	-0.00386146	0.228585	0.753066		PTPN11	protein tyrosine phosphatase non-receptor type 11	5898.15	0.00205749	0.547197	0.92063
SLC25A24	solute carrier family 25 member 24	1495.29	-0.00474375	0.229511	0.754505		TMEM147	transmembrane protein 147	1187.16	0.00220699	0.539401	0.92063
SH3BGRL	SH3 domain binding glutamate rich protein like	2984.86	-0.00665481	0.229615	0.754505		CDC123	cell division cycle 123	1141.49	0.00226667	0.557446	0.92063
SASH1	SAM and SH3 domain containing 1	2094.6	-0.0052832	0.230127	0.754889		CAPG	capping actin protein, gelsolin like	1901.35	0.00230517	0.531571	0.92063
TGOLN2	trans-golgi network protein 2	7980.47	-0.00708546	0.231348	0.756918		TXN2	thioredoxin 2	1286.51	0.00236355	0.547958	0.92063
TCEB2	elongin B	1950.7	-0.00589441	0.231606	0.756918		PA2G4	proliferation-associated 2G4	1244.18	0.00240561	0.547902	0.92063
TOB1	transducer of ERBB2, 1	1168.83	-0.0047906	0.23198	0.756918		ZMAT2	zinc finger matrin-type 2	1140.26	0.00240761	0.545645	0.92063
MPZL1	myelin protein zero like 1	4978.35	-0.00905767	0.232244	0.756918		KIAA0930	KIAA0930	1400.05	0.00244489	0.551561	0.92063
KIAA0232	KIAA0232	1371.97	-0.00451659	0.232522	0.756918		SCARF2	scavenger receptor class F member 2	1919.43	0.00246754	0.554734	0.92063
DOCK1	dedicator of cytokinesis 1	2341.78	-0.00625882	0.232928	0.756918		SRSF2	serine and arginine rich splicing factor 2	1820.58	0.00248379	0.548267	0.92063
LANCL1	LanC like 1	1919.66	-0.00597191	0.233284	0.75714		SRSF9	serine and arginine rich splicing factor 9	1372.97	0.002492	0.534895	0.92063
GNB1	G protein subunit beta 1	8280.58	-0.00853651	0.233728	0.75714		KXD1	KxDL motif containing 1	1495.78	0.00249513	0.529407	0.92063
TBC1D1	TBC1 domain family member 1	1386.99	-0.00512441	0.23379	0.75714		ATP13A2	ATPase cation transporting 13A2	1290.07	0.00249543	0.530125	0.92063
RAB11A	RAB11A, member RAS oncogene family	1824.79	-0.00548033	0.234506	0.758016		COX4I1	cytochrome c oxidase subunit 4I1	3565.68	0.00250494	0.545815	0.92063
DNAJC15	DnaJ heat shock protein family (Hsp40) member C15	1142.74	-0.00494223	0.234956	0.758016		CEP170B	centrosomal protein 170B	1825.96	0.00250524	0.549187	0.92063
TUBGCP6	tubulin gamma complex associated protein 6	1384.79	-0.000558194	0.235009	0.758016		RNPS1	RNA binding protein with serine rich domain 1	1946.4	0.00250571	0.557367	0.92063
PMEPA1	prostate transmembrane protein, androgen induced 1	2147.11	-0.00523178	0.235125	0.758016		SESTD1	SEC14 and spectrin domain containing 1	1797.49	0.00252311	0.555545	0.92063
TPP2	tripeptidyl peptidase 2	1264.82	-0.00502322	0.235544	0.758312		ATP6V1F	ATPase H+ transporting V1 subunit F	1123.12	0.00253806	0.547139	0.92063
ATL3	atlastin GTPase 3	5764.71	-0.00125957	0.235932	0.758921		EMC4	ER membrane protein complex subunit 4	1273.07	0.00253973	0.546985	0.92063
UBE2R2	ubiquitin conjugating enzyme E2 R2	2247.5	-0.00599282	0.236574	0.759642		CCT2	chaperonin containing TCP1 subunit 2	2176.05	0.00255001	0.557168	0.92063
SGMS2	sphingomyelin synthase 2	3080.45	-0.00402662	0.236952	0.759642		SNX12	sorting nexin 12	1363.46	0.00255742	0.546368	0.92063
AGPAT3	1-acylglycerol-3-phosphate O-acyltransferase 3	2240.14	-0.00218696	0.237348	0.760271		RPL36AL	ribosomal protein L36a like	1579.41	0.00258492	0.55518	0.92063
NOMO1	NODAL modulator 1	2950.16	-0.00699422	0.2398	0.765222		FAM20A	FAM20A golgi associated secretory pathway pseudokinase	2913.57	0.00258878	0.541274	0.92063
ARHGEF40	Rho guanine nucleotide exchange factor 40	1589.55	-0.00715726	0.240097	0.765222		OBSL1	obscurin like cytoskeletal adaptor 1	2200.09	0.00259781	0.551292	0.92063
TCF4	transcription factor 4	1411.51	-0.00523573	0.240534	0.765516		SLC23A2	solute carrier family 23 member 2	1436.87	0.0026148	0.536875	0.92063
CHD2	chromodomain helicase DNA binding protein 2	2109.33	-0.00441724	0.24086	0.765734		PRDX2	peroxiredoxin 2	2074.14	0.0026902	0.539197	0.92063
RAB11FIP2	RAB11 family interacting protein 2	1249.35	-0.00389832	0.241585	0.766693		ANAPC5	anaphase promoting complex subunit 5	2553.53	0.00272815	0.538074	0.92063
SLC1A5	solute carrier family 1 member 5	11457.2	-0.00293653	0.241978	0.766693		DDX23	DEAD-box helicase 23	1529.6	0.00276777	0.547575	0.92063
FBXL5	F-box and leucine rich repeat protein 5	1668.59	-0.00495065	0.242026	0.766693		RPL41	ribosomal protein L41	5145.13	0.00279085	0.527455	0.92063
PPP6C	protein phosphatase 6 catalytic subunit	1470.28	-0.00543338	0.242166	0.766693		MAF1	MAF1 homolog, negative regulator of RNA polymerase III	1998.37	0.00286454	0.530722	0.92063
AKIRIN1	akirin 1	1486.26	-0.00525096	0.24303	0.767236		PI4KB	phosphatidylinositol 4-kinase beta	1893.38	0.00288709	0.533077	0.92063
KPNB1	karyopherin subunit beta 1	6286.74	-0.00532734	0.243142	0.767236		TSC2	TSC complex subunit 2	2571.96	0.00295039	0.548359	0.92063
CXXC5	CXXC finger protein 5	2135.77	-0.0057358	0.243565	0.767935		TMEM14C	transmembrane protein 14C	1757.63	0.00295648	0.535533	0.92063
EMP2	epithelial membrane protein 2	2926.74	-0.00621936	0.243889	0.76832		BRK1	BRICK1 subunit of SCAR/WAVE actin nucleating complex	2427.61	0.00300758	0.540359	0.92063
ARL6IP1	ADP ribosylation factor like GTPase 6 interacting protein 1	1154.07	-0.00429479	0.244662	0.769206		PHPT1	phosphohistidine phosphatase 1	1282.74	0.00303314	0.531346	0.92063
SMC1A	structural maintenance of chromosomes 1A	1444.28	-0.00515757	0.244976	0.769206		HNRNPK	heterogeneous nuclear ribonucleoprotein K	11275.4	0.00303522	0.546718	0.92063
PPP1CC	protein phosphatase 1 catalytic subunit gamma	2294.05	-0.00626092	0.245316	0.769638		DRAP1	DR1 associated protein 1	2097.55	0.0031497	0.528443	0.92063
HSD17B12	hydroxysteroid 17-beta dehydrogenase 12	1840.15	-0.00519771	0.246124	0.770046		SEP15	selenoprotein F	2465.43	0.00319187	0.543772	0.92063
CREBBP	CREB binding protein	2376.84	-0.00500439	0.246245	0.770046		CD59	CD59 molecule (CD59 blood group)	6618.5	0.00320082	0.557253	0.92063
ITGA7	integrin subunit alpha 7	2030.57	-0.00389589	0.246724	0.77025		TIAL1	TIA1 cytotoxic granule associated RNA binding protein like 1	1871.23	0.00321366	0.537809	0.92063
SLC6A9	solute carrier family 6 member 9	1358.34	-0.00165204	0.246924	0.77025		ARPC3	actin related protein 2/3 complex subunit 3	2071.17	0.00326098	0.530003	0.92063
RNF216	ring finger protein 216	1522.75	-0.00485671	0.248464	0.773787		PRNP	prion protein	3837.57	0.00327035	0.544422	0.92063
ESYT2	extended synaptotagmin 2	4438.41	-0.00786058	0.249216	0.773845		HTRA1	HtrA serine peptidase 1	27945.4	0.0033149	0.542163	0.92063
WHSC1L1	nuclear receptor binding SET domain protein 3	1605.49	-0.00350097	0.249343	0.773845		STK25	serine/threonine kinase 25	2474.86	0.00343599	0.555967	0.92063
DICER1	dicer 1, ribonuclease III	1403.9	-0.00545158	0.249781	0.773845		ARL6IP5	ADP ribosylation factor like GTPase 6 interacting protein 5	5889.44	0.003755	0.532405	0.92063
RCC2	regulator of chromosome condensation 2	1599.62	-0.00501399	0.249922	0.773845		RPS11	ribosomal protein S11	14495.7	0.00398041	0.55565	0.92063
PLEKHG2	pleckstrin homology and RhoGEF domain containing G2	2483.63	-0.00447768	0.250105	0.773845		ARHGDIA	Rho GDP dissociation inhibitor alpha	8983.95	0.00472193	0.538281	0.92063
UNC5B	unc-5 netrin receptor B	5870.19	-0.0033157	0.250412	0.774167		SPEG	striated muscle enriched protein kinase	1893.37	0.00472754	0.548726	0.92063
AP1B1	adaptor related protein complex 1 subunit beta 1	1567.99	-0.00483347	0.250938	0.774543		KMT2B	lysine methyltransferase 2B	1362.38	0.00132329	0.563375	0.922779
TMEM123	transmembrane protein 123	5041.57	-0.00354611	0.251885	0.774543		IRS2	insulin receptor substrate 2	1493.82	0.00181558	0.565803	0.922779
PPP3CA	protein phosphatase 3 catalytic subunit alpha	1639.54	-0.00464268	0.252059	0.774543		ATRAID	all-trans retinoic acid induced differentiation factor	2337	0.00186663	0.560112	0.922779
CREB3	cAMP responsive element binding protein 3	1160.09	-0.00319997	0.252119	0.774543		GPM6B	glycoprotein M6B	1546.64	0.00204735	0.561384	0.922779
MIA3	MIA SH3 domain ER export factor 3	1956.26	-0.00538225	0.252336	0.774543		TUSC3	tumor suppressor candidate 3	1348.96	0.00218854	0.561687	0.922779
SHC1	SHC adaptor protein 1	9557.99	-0.00657456	0.252361	0.774543		CTSB	cathepsin B	37547.8	0.0022151	0.561826	0.922779
IMPDH2	inosine monophosphate dehydrogenase 2	2686.11	-0.00405875	0.253028	0.775343		FSTL3	follistatin like 3	2250.66	0.00224633	0.564258	0.922779
HIPK2	homeodomain interacting protein kinase 2	3662.06	-0.00277312	0.254328	0.777757		RND3	Rho family GTPase 3	2097.84	0.00232331	0.566114	0.922779
C16orf58	RUS family member 1	1820.89	-0.00584332	0.255641	0.778971		NFATC4	nuclear factor of activated T cells 4	2936.47	0.00246645	0.565865	0.922779
BACE1	beta-secretase 1	4207.9	-0.00622863	0.257944	0.784109		GGNBP2	gametogenetin binding protein 2	1499.02	0.00259184	0.560111	0.922779
RPS15A	ribosomal protein S15a	1501.36	-0.00529209	0.258674	0.784606		CTBP1	C-terminal binding protein 1	2819.97	0.00264756	0.565202	0.922779
CRK	CRK proto-oncogene, adaptor protein	3173.48	-0.0104636	0.258675	0.784606		RPL18	ribosomal protein L18	8036.56	0.00269868	0.565575	0.922779
ZYX	zyxin	9078.92	-0.00704935	0.259087	0.784606		TMED7	transmembrane p24 trafficking protein 7	1719.06	0.00292716	0.566487	0.922779
RAPGEF2	Rap guanine nucleotide exchange factor 2	1370.74	-0.00295254	0.259301	0.784606		HSPA8	heat shock protein family A (Hsp70) member 8	15032.4	0.0032994	0.560326	0.922779
SPTLC1	serine palmitoyltransferase long chain base subunit 1	2080.03	-0.00542604	0.259342	0.784606		SEC22B	SEC22 homolog B, vesicle trafficking protein	2817.52	0.00343903	0.56647	0.922779
FEZ2	fasciculation and elongation protein zeta 2	2225.11	-0.00513494	0.260531	0.787076		ANXA5	annexin A5	14560.6	0.00345986	0.565096	0.922779
DSP	desmoplakin	2808.71	-0.00506428	0.260571	0.787076		RAB3GAP2	RAB3 GTPase activating non-catalytic protein subunit 2	1362.97	0.00128338	0.568007	0.92339
HDLBP	high density lipoprotein binding protein	23532.2	-0.0030456	0.261478	0.789192		POR	cytochrome p450 oxidoreductase	1159.11	0.00182804	0.56761	0.92339
NEO1	neogenin 1	4861.78	-0.00523219	0.263065	0.790606		TMED5	transmembrane p24 trafficking protein 5	1653	0.0020532	0.568314	0.92339
SPEN	spen family transcriptional repressor	1676.06	-0.00887555	0.263738	0.790606		FAM134A	reticulophagy regulator family member 2	1859.97	0.00189351	0.569465	0.923489
RAB5A	RAB5A, member RAS oncogene family	1656.57	-0.0049605	0.263767	0.790606		NOLC1	nucleolar and coiled-body phosphoprotein 1	1289.74	0.00202116	0.568837	0.923489
IGFBP4	insulin like growth factor binding protein 4	63084.2	-0.00636829	0.264081	0.790606		DCUN1D4	defective in cullin neddylation 1 domain containing 4	1155.49	0.00219462	0.569966	0.923489
PSME4	proteasome activator subunit 4	1641.01	-0.00501723	0.265289	0.791304		AP1S1	adaptor related protein complex 1 subunit sigma 1	1387.87	0.00233802	0.570145	0.923489
STAG1	stromal antigen 1	1624.86	-0.00598289	0.266124	0.792956		YPEL5	yippee like 5	1779.44	0.00832576	0.569911	0.923489
CAP1	cyclase associated actin cytoskeleton regulatory protein 1	9996.14	-0.00651614	0.266259	0.792956		ZC3H14	zinc finger CCCH-type containing 14	1305.36	0.00197124	0.571266	0.923869
PFN2	profilin 2	5228.78	-0.00328059	0.267571	0.794703		FLYWCH1	FLYWCH-type zinc finger 1	1806.52	0.00241936	0.571746	0.923869
SORBS2	sorbin and SH3 domain containing 2	2894.88	-0.00454932	0.267679	0.794703		TMEM94	transmembrane protein 94	1663.24	0.00260898	0.571758	0.923869
NATD1	N-acetyltransferase domain containing 1	1878.29	-0.00526035	0.269041	0.798127		G6PD	glucose-6-phosphate dehydrogenase	3480.33	0.00220111	0.573285	0.924908
UAP1	UDP-N-acetylglucosamine pyrophosphorylase 1	1629	-0.00527179	0.270747	0.799826		PCYOX1	prenylcysteine oxidase 1	4843.99	0.00267905	0.574825	0.924908
ETF1	eukaryotic translation termination factor 1	2691.03	-0.00601782	0.270986	0.799826		MARVELD1	MARVEL domain containing 1	3973.7	0.00301954	0.573789	0.924908
MOXD1	monooxygenase DBH like 1	1497.34	-0.00196163	0.271796	0.800696		TMEM263	transmembrane protein 263	2378.95	0.00316958	0.574402	0.924908
ALDH7A1	aldehyde dehydrogenase 7 family member A1	2050.8	-0.00484008	0.272254	0.800881		MFSD1	major facilitator superfamily domain containing 1	1753.95	0.00256427	0.575641	0.925004
POFUT1	protein O-fucosyltransferase 1	2304.83	-0.00639663	0.272427	0.800881		XRCC6	X-ray repair cross complementing 6	4334.49	0.00314596	0.575267	0.925004
ICK	ciliogenesis associated kinase 1	1507.2	-0.0049505	0.272488	0.800881		KMT2E	lysine methyltransferase 2E (inactive)	2033.1	0.00328128	0.575486	0.925004
SARAF	store-operated calcium entry associated regulatory factor	3417.37	-0.00481319	0.273089	0.80183		C15orf52	coiled-coil domain containing 9B	1320.76	0.00165962	0.576244	0.92524
GMPS	guanine monophosphate synthase	1146.83	-0.00432436	0.27379	0.802634		SF1	splicing factor 1	3899.9	0.00249852	0.577139	0.925897
ANTXR1	ANTXR cell adhesion molecule 1	6730.2	-0.00312708	0.275069	0.803912		ARIH2	ariadne RBR E3 ubiquitin protein ligase 2	2038.19	0.00260251	0.578057	0.925939
SPOP	speckle type BTB/POZ protein	1279.11	-0.00496227	0.27547	0.803912		FBLIM1	filamin binding LIM protein 1	3598.94	0.00282637	0.578136	0.925939
PODNL1	podocan like 1	1582.38	-0.00545458	0.275602	0.803912		RPLP1	ribosomal protein lateral stalk subunit P1	14060.9	0.00266415	0.580381	0.926823
TUBB	tubulin beta class I	12318	-0.0018642	0.275627	0.803912		YIPF5	Yip1 domain family member 5	2018.28	0.00314854	0.579827	0.926823
MRC2	mannose receptor C type 2	39774	-0.000979515	0.27586	0.803978		WSB2	WD repeat and SOCS box containing 2	1774.67	0.0102146	0.579256	0.926823
NRP1	neuropilin 1	4393.07	-0.00601643	0.276289	0.804189		ERCC1	ERCC excision repair 1, endonuclease non-catalytic subunit	2326.64	0.00235552	0.580909	0.927266
PDCD4	programmed cell death 4	3864.12	-0.00481784	0.276404	0.804189		MVP	major vault protein	5292.79	0.00241648	0.582565	0.928988
TRIM56	tripartite motif containing 56	2679.78	-0.00483016	0.276565	0.804189		ICMT	isoprenylcysteine carboxyl methyltransferase	3209.8	0.00262423	0.583489	0.928988
C3	complement C3	1459.68	-0.00252664	0.277969	0.807655		CCNY	cyclin Y	1589.85	0.000460197	0.586423	0.929874
HDAC2	histone deacetylase 2	1437.73	-0.00453084	0.279306	0.808018		EIF3K	eukaryotic translation initiation factor 3 subunit K	1381.24	0.00119565	0.58693	0.929874
WBP11	WW domain binding protein 11	1173.02	-0.00342962	0.279364	0.808018		NUP188	nucleoporin 188	1167.6	0.00170738	0.585412	0.929874
FKBP9	FKBP prolyl isomerase 9	8717.37	-0.00605316	0.279971	0.808393		VDAC1	voltage dependent anion channel 1	2670.85	0.0021519	0.586536	0.929874
FKBP10	FKBP prolyl isomerase 10	19178.1	-0.00655063	0.280205	0.808393		DAP3	death associated protein 3	1394.23	0.00230744	0.586704	0.929874
FAF2	Fas associated factor family member 2	2014.98	-0.00511404	0.280478	0.808393		CSF1	colony stimulating factor 1	9334.65	0.00275591	0.585506	0.929874
KDELR3	KDEL endoplasmic reticulum protein retention receptor 3	2099.46	-0.00279856	0.280766	0.808393		RPL37	ribosomal protein L37	9991.5	0.00149232	0.587872	0.929881
SLAIN2	SLAIN motif family member 2	1320.17	-0.00359744	0.281078	0.808682		FUS	FUS RNA binding protein	4572.76	0.00201107	0.588068	0.929881
PRPF8	pre-mRNA processing factor 8	5525.23	-0.00484962	0.281419	0.809052		GUSB	glucuronidase beta	1450.63	0.00209226	0.588153	0.929881
ITGBL1	integrin subunit beta like 1	31514.4	-0.0048881	0.281954	0.809982		CDIPT	CDP-diacylglycerol--inositol 3-phosphatidyltransferase	2883.18	0.00259746	0.587313	0.929881
EMC1	ER membrane protein complex subunit 1	2364.17	-0.00526818	0.282466	0.810261		MYO6	myosin VI	3955.86	0.00287476	0.589189	0.929977
PTPN9	protein tyrosine phosphatase non-receptor type 9	1338.75	-0.00458508	0.282879	0.810261		XPO7	exportin 7	1644.7	0.00159783	0.59147	0.931351
COL6A1	collagen type VI alpha 1 chain	162404	-0.0208994	0.283453	0.810261		STIP1	stress induced phosphoprotein 1	1810.89	0.00236181	0.591981	0.931406
CCSER2	coiled-coil serine rich protein 2	1682.68	-0.00512005	0.284109	0.810261		ADAMTS7	ADAM metallopeptidase with thrombospondin type 1 motif 7	4597.74	0.00315804	0.592291	0.931406
ADARB1	adenosine deaminase RNA specific B1	5021.51	-0.00481537	0.284437	0.810261		BTF3	basic transcription factor 3	5480.06	0.00094944	0.598324	0.931742
B4GALT2	beta-1,4-galactosyltransferase 2	2029.45	-0.00463256	0.284668	0.810261		RSRP1	arginine and serine rich protein 1	1481.75	0.00127822	0.599806	0.931742
PPP4R1	protein phosphatase 4 regulatory subunit 1	1950.52	-0.00490243	0.284902	0.810261		ATP6V1A	ATPase H+ transporting V1 subunit A	1619.8	0.00165115	0.599371	0.931742
WIPI2	WD repeat domain, phosphoinositide interacting 2	1626.29	-0.00515509	0.285101	0.810261		ZFP36L1	ZFP36 ring finger protein like 1	4405.08	0.00172165	0.597466	0.931742
CMTM4	CKLF like MARVEL transmembrane domain containing 4	2301.2	-0.00422407	0.28562	0.810261		SLC25A46	solute carrier family 25 member 46	1163.87	0.00173746	0.601053	0.931742
TPI1	triosephosphate isomerase 1	6086.07	-0.00695186	0.285986	0.810261		SRI	sorcin	1582.09	0.00186156	0.593799	0.931742
RBM8A	RNA binding motif protein 8A	1200.37	-0.00443608	0.286251	0.810261		FIS1	fission, mitochondrial 1	1327.54	0.00205042	0.600344	0.931742
SNX13	sorting nexin 13	1130.98	-0.00432511	0.287028	0.810261		TMEM219	transmembrane protein 219	1360.16	0.0020541	0.60087	0.931742
BNIP3L	BCL2 interacting protein 3 like	4485.97	-0.00580664	0.287035	0.810261		GDF6	growth differentiation factor 6	2612.64	0.00206168	0.599736	0.931742
CTB-50L17.10	HDGF like 2	1391.14	-0.00416296	0.287238	0.810261		PDGFD	platelet derived growth factor D	1594.6	0.00207334	0.600508	0.931742
PPA1	inorganic pyrophosphatase 1	1852.88	-0.00280483	0.287789	0.810261		RNF19A	ring finger protein 19A, RBR E3 ubiquitin protein ligase	1144.78	0.0021325	0.595639	0.931742
GRSF1	G-rich RNA sequence binding factor 1	2092.86	-0.00517741	0.287977	0.810261		CSNK1E	casein kinase 1 epsilon	1555.72	0.00218157	0.59612	0.931742
FXR1	FMR1 autosomal homolog 1	2747.95	-0.00530675	0.288124	0.810261		TTYH3	tweety family member 3	3562.25	0.00220771	0.599422	0.931742
GANAB	glucosidase II alpha subunit	12119.7	-0.0137801	0.288175	0.810261		PSMB5	proteasome 20S subunit beta 5	2144.88	0.00226387	0.598356	0.931742
TLN2	talin 2	1619.62	-0.00560055	0.288236	0.810261		CANT1	calcium activated nucleotidase 1	1481.85	0.00232729	0.597266	0.931742
CDC16	cell division cycle 16	1839.05	-0.00268866	0.288453	0.810261		CHURC1	churchill domain containing 1	1526.71	0.00236016	0.596861	0.931742
STRN4	striatin 4	2186.18	-0.00512498	0.288863	0.810261		APOL2	apolipoprotein L2	4296.21	0.00250409	0.594008	0.931742
ARMCX2	armadillo repeat containing X-linked 2	2585.19	-0.00459877	0.288916	0.810261		NRBP1	nuclear receptor binding protein 1	3312.13	0.00274067	0.596263	0.931742
KCTD20	potassium channel tetramerization domain containing 20	4011.33	-0.00707795	0.289072	0.810261		GBE1	1,4-alpha-glucan branching enzyme 1	4110.25	0.00279656	0.597191	0.931742
SACS	sacsin molecular chaperone	1463.17	-0.00252372	0.289142	0.810261		RAB11FIP3	RAB11 family interacting protein 3	1963.84	0.00296551	0.593967	0.931742
RAN	RAN, member RAS oncogene family	4004.23	-0.00487461	0.289696	0.810648		RPL13A	ribosomal protein L13a	31490.7	0.00301459	0.595106	0.931742
CCND3	cyclin D3	1639.66	-0.00473096	0.289836	0.810648		DAZAP2	DAZ associated protein 2	2530.71	0.00411743	0.59402	0.931742
DLD	dihydrolipoamide dehydrogenase	1414.14	-0.00387597	0.291444	0.812169		ERGIC3	ERGIC and golgi 3	4906.87	0.00416288	0.597087	0.931742
MLLT1	MLLT1 super elongation complex subunit	3363.46	-0.00539465	0.291784	0.812523		HP1BP3	heterochromatin protein 1 binding protein 3	4159.41	0.0100527	0.5996	0.931742
CFAP97	cilia and flagella associated protein 97	1599.37	-0.00495817	0.292187	0.812664		RCN2	reticulocalbin 2	1673.24	0.00241295	0.601804	0.931771
HECTD4	HECT domain E3 ubiquitin protein ligase 4	1358.49	-0.00348539	0.292261	0.812664		C7orf73	short transmembrane mitochondrial protein 1	1245.95	0.00187335	0.60304	0.932927
ANPEP	alanyl aminopeptidase, membrane	35404	-0.00599498	0.293532	0.813552		RBL2	RB transcriptional corepressor like 2	2308.62	0.00210116	0.605671	0.934723
ACSL4	acyl-CoA synthetase long chain family member 4	1479.86	-0.00403147	0.293591	0.813552		ADD3	adducin 3	5059.26	0.00315945	0.60654	0.935308
MBNL2	muscleblind like splicing regulator 2	1424.64	-0.00483562	0.293965	0.813552		CAMTA2	calmodulin binding transcription activator 2	1841.86	0.00184349	0.608644	0.935529
AAK1	AP2 associated kinase 1	1134.06	-0.00336908	0.294333	0.813552		RIPK1	receptor interacting serine/threonine kinase 1	1132.16	0.00196164	0.607784	0.935529
WDR1	WD repeat domain 1	13415.2	-0.00547193	0.294617	0.813552		RBM42	RNA binding motif protein 42	1209.73	0.00199542	0.610087	0.935529
JUN	Jun proto-oncogene, AP-1 transcription factor subunit	1922.71	-0.00419862	0.294784	0.813552		ARHGEF7	Rho guanine nucleotide exchange factor 7	1235.42	0.00207092	0.609222	0.935529
EIF2A	eukaryotic translation initiation factor 2A	1468.03	-0.00461185	0.294872	0.813552		DNAJC8	DnaJ heat shock protein family (Hsp40) member C8	1610.62	0.00224336	0.611822	0.935529
VCAM1	vascular cell adhesion molecule 1	23917.7	-0.00474064	0.294926	0.813552		EXOSC10	exosome component 10	1433.78	0.00235598	0.60725	0.935529
GADD45B	growth arrest and DNA damage inducible beta	4710.78	-0.00470932	0.295912	0.815093		RPL19	ribosomal protein L19	14102.8	0.0075279	0.610161	0.935529
DTX3L	deltex E3 ubiquitin ligase 3L	1128.66	-0.00371176	0.296234	0.815145		CHCHD2	coiled-coil-helix-coiled-coil-helix domain containing 2	2787.98	0.00182591	0.61549	0.935558
CD99L2	CD99 molecule like 2	3282.91	-0.00548411	0.296691	0.815145		ATP8B2	ATPase phospholipid transporting 8B2	4536.86	0.00189263	0.614689	0.935558
MCMBP	minichromosome maintenance complex binding protein	1374.3	-0.00420296	0.296764	0.815145		SFXN3	sideroflexin 3	2097.85	0.00230883	0.614278	0.935558
GSTP1	glutathione S-transferase pi 1	3296.57	-0.00444558	0.296983	0.815145		NMT1	N-myristoyltransferase 1	2907.36	0.00240603	0.615121	0.935558
ARL2BP	ADP ribosylation factor like GTPase 2 binding protein	2432.95	-0.00542554	0.297119	0.815145		PDGFRB	platelet derived growth factor receptor beta	26867.6	0.00248469	0.615568	0.935558
SPECC1L	sperm antigen with calponin homology and coiled-coil domains 1 like	1245.56	-0.00373809	0.297401	0.815145		G3BP1	G3BP stress granule assembly factor 1	3055.75	0.00269188	0.612676	0.935558
FZD5	frizzled class receptor 5	1287.01	-0.00409263	0.297499	0.815145		DSCR3	VPS26 endosomal protein sorting factor C	1443.34	0.00217269	0.616145	0.935745
ANO6	anoctamin 6	2282.1	-0.00489643	0.298185	0.815556		SLC25A37	solute carrier family 25 member 37	1250.73	0.00115124	0.617116	0.936848
PARP14	poly(ADP-ribose) polymerase family member 14	1198.48	-0.00371023	0.298687	0.815556		SNX9	sorting nexin 9	2435.19	0.00168717	0.619622	0.936969
SPAG9	sperm associated antigen 9	3841.58	-0.00464553	0.298845	0.815556		YTHDF3	YTH N6-methyladenosine RNA binding protein 3	2044.08	0.00208566	0.6191	0.936969
UBE3C	ubiquitin protein ligase E3C	2892.25	-0.00343909	0.299209	0.815556		ATG9A	autophagy related 9A	1270.91	0.00212763	0.620524	0.936969
OTUD5	OTU deubiquitinase 5	1274.78	-0.00476994	0.299336	0.815556		LY6E	lymphocyte antigen 6 family member E	3918.75	0.00212787	0.619591	0.936969
PLOD2	procollagen-lysine,2-oxoglutarate 5-dioxygenase 2	5335.82	-0.00412868	0.299339	0.815556		PPP4R2	protein phosphatase 4 regulatory subunit 2	1197.3	0.00236808	0.619486	0.936969
RECQL	RecQ like helicase	1965	-0.00468834	0.299466	0.815556		ARSA	arylsulfatase A	2265.01	0.00250293	0.620536	0.936969
GLIPR1	GLI pathogenesis related 1	3971.59	-0.00736989	0.2995	0.815556		TSPAN4	tetraspanin 4	3356.33	0.00304499	0.618486	0.936969
JAM3	junctional adhesion molecule 3	2013.81	-0.00560465	0.299954	0.816207		SERP1	stress associated endoplasmic reticulum protein 1	2125.37	0.00207241	0.621663	0.937408
ATP2C1	ATPase secretory pathway Ca2+ transporting 1	2919.28	-0.00497558	0.300205	0.816271		TNK2	tyrosine kinase non receptor 2	1167.86	0.0018055	0.622706	0.938419
LNPEP	leucyl and cystinyl aminopeptidase	1494.88	-0.00376882	0.300405	0.816271		CLINT1	clathrin interactor 1	1928.99	0.0024227	0.622825	0.938419
ARPC2	actin related protein 2/3 complex subunit 2	6641.96	-0.00761754	0.301195	0.816673		CDC42SE1	CDC42 small effector 1	1817.45	0.00205583	0.623365	0.938491
PIKFYVE	phosphoinositide kinase, FYVE-type zinc finger containing	1223.16	-0.00331824	0.301616	0.816913		EPHX1	epoxide hydrolase 1	8445.28	0.00253901	0.623276	0.938491
BRD2	bromodomain containing 2	4546.43	-0.0101807	0.301712	0.816913		SPPL2A	signal peptide peptidase like 2A	2453.34	0.00236497	0.625349	0.939062
ZFAND3	zinc finger AN1-type containing 3	2818.74	-0.00545185	0.302484	0.818291		MMP2	matrix metallopeptidase 2	59295.5	0.00457945	0.6255	0.939062
MAN1A1	mannosidase alpha class 1A member 1	3054.62	-0.00390994	0.303308	0.81891		DMWD	DM1 locus, WD repeat containing	1291.31	0.00188621	0.628602	0.939333
PIGK	phosphatidylinositol glycan anchor biosynthesis class K	1403.21	-0.00464959	0.303616	0.819161		RPS9	ribosomal protein S9	8234.27	0.00222862	0.627881	0.939333
HACD3	3-hydroxyacyl-CoA dehydratase 3	2011.81	-0.00505519	0.303906	0.819366		CACUL1	CDK2 associated cullin domain 1	1142.72	0.00152447	0.63059	0.940299
ASAP1	ArfGAP with SH3 domain, ankyrin repeat and PH domain 1	2108.79	-0.00526548	0.304638	0.819487		MAPKAPK2	MAPK activated protein kinase 2	2617.46	0.00253395	0.630839	0.940299
XIAP	X-linked inhibitor of apoptosis	1231.11	-0.00421682	0.305056	0.819487		DDX21	DExD-box helicase 21	2331.71	0.00274552	0.630974	0.940299
FAM120A	family with sequence similarity 120A	5381.77	-0.00667395	0.305178	0.819487		EIF4G1	eukaryotic translation initiation factor 4 gamma 1	12656.5	0.00325414	0.630095	0.940299
FCHSD2	FCH and double SH3 domains 2	1480.17	-0.00394742	0.305777	0.819487		FAM46A	terminal nucleotidyltransferase 5A	2135.61	0.0014384	0.632323	0.941573
IGF1R	insulin like growth factor 1 receptor	1966.21	-0.00429229	0.305784	0.819487		ABHD14B	abhydrolase domain containing 14B	1242.19	0.00187147	0.632668	0.941719
ARL1	ADP ribosylation factor like GTPase 1	1799.05	-0.00445326	0.306013	0.819487		ELMO2	engulfment and cell motility 2	1280.31	0.00155692	0.635374	0.943811
SRP72	signal recognition particle 72	2465.69	-0.00484462	0.306754	0.819487		RPS7	ribosomal protein S7	6324.73	0.00216617	0.63558	0.943811
ALDH6A1	aldehyde dehydrogenase 6 family member A1	1172.5	-0.00411542	0.306966	0.819487		TTL	tubulin tyrosine ligase	1506.75	0.00149281	0.637929	0.945349
MKL1	myocardin related transcription factor A	1124.75	-0.0041571	0.306982	0.819487		MZT2B	mitotic spindle organizing protein 2B	1333.64	0.00185712	0.639071	0.945349
METAP2	methionyl aminopeptidase 2	2102.57	-0.00640057	0.307325	0.819487		SLC25A39	solute carrier family 25 member 39	1462.14	0.00187677	0.638676	0.945349
EDIL3	EGF like repeats and discoidin domains 3	2766.76	-0.00430557	0.307388	0.819487		CIC	capicua transcriptional repressor	2511.93	0.00209289	0.63969	0.945532
EIF3B	eukaryotic translation initiation factor 3 subunit B	3193.25	-0.00465306	0.308954	0.821342		BCAR1	BCAR1 scaffold protein, Cas family member	2325.61	0.00220023	0.642717	0.947803
KDM5B	lysine demethylase 5B	2030.05	-0.00523697	0.309116	0.821342		RFNG	RFNG O-fucosylpeptide 3-beta-N-acetylglucosaminyltransferase	1273.12	0.0022873	0.645724	0.950521
TP53I3	tumor protein p53 inducible protein 3	1481.73	-0.00474653	0.309661	0.821342		N4BP2L2	NEDD4 binding protein 2 like 2	1493.23	0.00113079	0.646097	0.950583
REEP3	receptor accessory protein 3	2721.04	-0.00451613	0.309685	0.821342		SNHG14		1138.28	0.00130399	0.647178	0.951806
UBE2Z	ubiquitin conjugating enzyme E2 Z	3207.83	-0.00556474	0.310055	0.821342		EFHD1	EF-hand domain family member D1	1745.21	0.000207911	0.661332	0.953357
FBXL3	F-box and leucine rich repeat protein 3	1490.18	-0.00421889	0.310077	0.821342		SH3RF3	SH3 domain containing ring finger 3	1270.38	0.000576392	0.65995	0.953357
ANKRD28	ankyrin repeat domain 28	3846.5	-0.00627013	0.310237	0.821342		TMEM185B	transmembrane protein 185B	1253.81	0.00131017	0.659844	0.953357
MMP19	matrix metallopeptidase 19	1163.64	-0.0046501	0.310826	0.82176		GHITM	growth hormone inducible transmembrane protein	2627.01	0.00136226	0.661612	0.953357
ZNF621	zinc finger protein 621	1242.29	-0.00388448	0.31203	0.824315		CYB5B	cytochrome b5 type B	1240.93	0.00141434	0.662281	0.953357
SLC16A1	solute carrier family 16 member 1	1192.14	-0.00394502	0.313492	0.825733		NDUFA4	NDUFA4 mitochondrial complex associated	2381.38	0.00144485	0.657882	0.953357
CAPNS1	calpain small subunit 1	10030.5	-0.00450085	0.313567	0.825733		PTPA	protein phosphatase 2 phosphatase activator	2256.98	0.00146692	0.654833	0.953357
RAI14	retinoic acid induced 14	5248.38	-0.00474495	0.317241	0.830746		RLIM	ring finger protein, LIM domain interacting	1297.27	0.00162767	0.662477	0.953357
RPL22	ribosomal protein L22	1495.89	-0.00431847	0.31754	0.830746		CCNG2	cyclin G2	1201.34	0.00169075	0.652659	0.953357
STAT1	signal transducer and activator of transcription 1	4080.99	-0.0046993	0.317961	0.830746		MGST1	microsomal glutathione S-transferase 1	1213.17	0.001719	0.652696	0.953357
EXOC5	exocyst complex component 5	1936.76	-0.00452384	0.317971	0.830746		KHNYN	KH and NYN domain containing	1686.73	0.00171927	0.661195	0.953357
SEC31A	SEC31 homolog A, COPII coat complex component	8849.5	-0.00745288	0.31858	0.830746		SCRIB	scribble planar cell polarity protein	1422.1	0.00171969	0.658308	0.953357
NACC2	NACC family member 2	1677.83	-0.00606144	0.319476	0.831946		ZNF207	zinc finger protein 207	1964.93	0.00174898	0.650364	0.953357
DIP2C	disco interacting protein 2 homolog C	1703.17	-0.0097844	0.319914	0.83252		RAD23A	RAD23 homolog A, nucleotide excision repair protein	2050.53	0.00180884	0.65073	0.953357
HACD2	3-hydroxyacyl-CoA dehydratase 2	2061.65	-0.00415681	0.320232	0.832778		PCBP4	poly(rC) binding protein 4	1142.82	0.00182137	0.65842	0.953357
NUCB2	nucleobindin 2	2309.91	-0.00420267	0.320688	0.832827		TP53INP2	tumor protein p53 inducible nuclear protein 2	1683.66	0.00183226	0.662333	0.953357
LRCH3	leucine rich repeats and calponin homology domain containing 3	1267.46	-0.00380424	0.320943	0.832827		CCAR1	cell division cycle and apoptosis regulator 1	1619.1	0.00184249	0.653558	0.953357
MRPL3	mitochondrial ribosomal protein L3	1398.45	-0.00485624	0.321508	0.833255		PLPPR2	phospholipid phosphatase related 2	1268.55	0.00193076	0.660514	0.953357
G6PC3	glucose-6-phosphatase catalytic subunit 3	1155.58	-0.00402333	0.322081	0.833694		LTA4H	leukotriene A4 hydrolase	1434.76	0.00200097	0.660933	0.953357
VKORC1L1	vitamin K epoxide reductase complex subunit 1 like 1	1553.22	-0.00393444	0.322706	0.833694		SNHG5	small nucleolar RNA host gene 5	1935.88	0.00205974	0.658188	0.953357
LEPR	leptin receptor	22200.8	-0.00216975	0.322895	0.833694		HSPA9	heat shock protein family A (Hsp70) member 9	4464.08	0.00208034	0.653023	0.953357
GNAS	GNAS complex locus	18629.5	-0.00554281	0.322926	0.833694		ZNF664	zinc finger protein 664	3752.63	0.00225887	0.659541	0.953357
NCOA4	nuclear receptor coactivator 4	4463.43	-0.00527614	0.323332	0.833694		FURIN	furin, paired basic amino acid cleaving enzyme	3660.63	0.00229381	0.655709	0.953357
XPO6	exportin 6	2501.91	-0.00506898	0.323513	0.833694		PTBP1	polypyrimidine tract binding protein 1	5058.38	0.0026124	0.660318	0.953357
KTN1	kinectin 1	5161.95	-0.00525286	0.323644	0.833694		RPS3	ribosomal protein S3	12778.4	0.00277851	0.658818	0.953357
RAI1	retinoic acid induced 1	1361.84	-0.00324345	0.324774	0.83419		SIX1	SIX homeobox 1	1812.3	0.00188113	0.663685	0.953693
UBP1	upstream binding protein 1	1831.68	-0.00482668	0.324946	0.83419		PGRMC2	progesterone receptor membrane component 2	2218.66	0.00235753	0.66396	0.953693
STEAP3	STEAP3 metalloreductase	2746.62	-0.00444072	0.325352	0.83419		TPT1	tumor protein, translationally-controlled 1	43566.3	0.00263982	0.665195	0.954389
TRIB3	tribbles pseudokinase 3	1617.75	-0.00132672	0.325378	0.83419		GDE1	glycerophosphodiester phosphodiesterase 1	2118.16	0.000929905	0.667005	0.954411
ANKRD1	ankyrin repeat domain 1	1273.56	-0.00216766	0.325586	0.83419		MGST3	microsomal glutathione S-transferase 3	1481.78	0.00170579	0.667713	0.954411
YME1L1	YME1 like 1 ATPase	3888.72	-0.00506577	0.325989	0.834664		ESYT1	extended synaptotagmin 1	3695.99	0.00187416	0.667506	0.954411
OCIAD1	OCIA domain containing 1	2058.2	-0.00442157	0.326763	0.835522		HSPH1	heat shock protein family H (Hsp110) member 1	1645.42	0.00160222	0.668952	0.954672
DAG1	dystroglycan 1	3885.64	-0.00504611	0.327303	0.835554		EIF4A2	eukaryotic translation initiation factor 4A2	7031.39	0.00182032	0.669146	0.954672
UBE2A	ubiquitin conjugating enzyme E2 A	1667.33	-0.00491518	0.327373	0.835554		GPR89A	G protein-coupled receptor 89A	1159.88	0.0011474	0.670059	0.955093
EIF4H	eukaryotic translation initiation factor 4H	6148.42	-0.0057633	0.327553	0.835554		MAP4K4	mitogen-activated protein kinase kinase kinase kinase 4	10798.2	0.00138492	0.67129	0.955093
PTPN12	protein tyrosine phosphatase non-receptor type 12	2004.27	-0.0048863	0.327665	0.835554		CCT3	chaperonin containing TCP1 subunit 3	3582.2	0.00154838	0.670836	0.955093
PRDX3	peroxiredoxin 3	2466.03	-0.00416378	0.328073	0.835554		MED24	mediator complex subunit 24	1142.27	0.00161694	0.671985	0.955093
WDR41	WD repeat domain 41	1344.64	-0.00484051	0.328167	0.835554		ABCC3	ATP binding cassette subfamily C member 3	4639.89	0.00175429	0.672087	0.955093
ITFG1	integrin alpha FG-GAP repeat containing 1	2074.05	-0.00478964	0.328384	0.835554		SORBS3	sorbin and SH3 domain containing 3	4339.56	0.00182592	0.670105	0.955093
SIK3	SIK family kinase 3	1322.93	-0.0038313	0.328527	0.835554		PPT1	palmitoyl-protein thioesterase 1	1762.53	0.00188067	0.671608	0.955093
MRAS	muscle RAS oncogene homolog	1588.74	-0.00466626	0.32899	0.836173		YBX3	Y-box binding protein 3	3301.18	0.00221362	0.672624	0.955093
TRIM44	tripartite motif containing 44	3244.67	-0.00649181	0.330101	0.83844		TUG1	taurine up-regulated 1	3587.89	0.00249366	0.670362	0.955093
PIGS	phosphatidylinositol glycan anchor biosynthesis class S	1846.45	-0.00420507	0.330691	0.838538		SREBF2	sterol regulatory element binding transcription factor 2	4345.52	0.00341524	0.672696	0.955093
COL4A2	collagen type IV alpha 2 chain	15520.3	-0.00522066	0.332228	0.838538		SUMF2	sulfatase modifying factor 2	4708.78	0.00115266	0.674245	0.955667
PRPF6	pre-mRNA processing factor 6	1721.3	-0.000928178	0.332811	0.838538		DDX17	DEAD-box helicase 17	12542.6	0.00118854	0.674754	0.955667
CALU	calumenin	24880.9	-0.00827702	0.33289	0.838538		PDXDC1	pyridoxal dependent decarboxylase domain containing 1	2477.01	0.00179876	0.674682	0.955667
MIB1	mindbomb E3 ubiquitin protein ligase 1	1717.97	-0.00291249	0.33325	0.838538		RPS3A	ribosomal protein S3A	12859.2	0.00186416	0.676325	0.957197
CHD3	chromodomain helicase DNA binding protein 3	6261.63	-0.00586728	0.333289	0.838538		JADE1	jade family PHD finger 1	1474.26	0.00030622	0.679797	0.9576
HSP90AB1	heat shock protein 90 alpha family class B member 1	13180.6	-0.00560201	0.333564	0.838538		MMS19	MMS19 homolog, cytosolic iron-sulfur assembly component	1364.51	0.0013793	0.679955	0.9576
APRT	adenine phosphoribosyltransferase	1304.74	-0.000831997	0.333601	0.838538		TSC1	TSC complex subunit 1	1178.75	0.00138653	0.680269	0.9576
ACTR3	actin related protein 3	6682.72	-0.0063029	0.333929	0.838538		RNF167	ring finger protein 167	1252.75	0.00139838	0.67964	0.9576
CAPN1	calpain 1	3786.35	-0.00762799	0.334544	0.838538		SUPT7L	SPT7 like, STAGA complex subunit gamma	1231.81	0.0015362	0.68082	0.9576
CPNE3	copine 3	1930.46	-0.00368926	0.334753	0.838538		SMARCD2	SWI/SNF related, matrix associated, actin dependent regulator of chromatin, subfamily d, member 2	2848.4	0.00166592	0.680848	0.9576
ANKRD40	ankyrin repeat domain 40	1427.59	-0.0042385	0.334782	0.838538		COASY	Coenzyme A synthase	1139.9	0.00168996	0.678411	0.9576
NT5E	5'-nucleotidase ecto	3997.82	-0.00494225	0.334839	0.838538		TSPYL1	TSPY like 1	2347.82	0.00180811	0.680642	0.9576
TOR1B	torsin family 1 member B	1154.25	-0.0039487	0.335226	0.838538		TMEM165	transmembrane protein 165	2518.14	0.00181129	0.679335	0.9576
GRB2	growth factor receptor bound protein 2	2269.2	-0.00460403	0.335375	0.838538		RPS6KA2	ribosomal protein S6 kinase A2	6672.61	0.00193325	0.680994	0.9576
TAB2	TGF-beta activated kinase 1 (MAP3K7) binding protein 2	3208.16	-0.00360946	0.335415	0.838538		SLC25A6	solute carrier family 25 member 6	7802.17	0.00194478	0.679443	0.9576
TACC1	transforming acidic coiled-coil containing protein 1	6560	-0.000836926	0.335756	0.838839		REPIN1	replication initiator 1	1341.02	0.00217821	0.681239	0.9576
IARS	isoleucyl-tRNA synthetase 1	6205.57	-0.00239057	0.336707	0.840115		MRPS27	mitochondrial ribosomal protein S27	1244.9	0.00264968	0.681135	0.9576
LINC00968	long intergenic non-protein coding RNA 968	1744.63	-0.00317088	0.338144	0.842435		TRAK2	trafficking kinesin protein 2	3696.23	0.00180097	0.681742	0.957722
STT3B	STT3 oligosaccharyltransferase complex catalytic subunit B	4073.67	-0.00634535	0.338299	0.842435		SAP18	Sin3A associated protein 18	1974.87	0.00172076	0.682437	0.957805
IFNGR1	interferon gamma receptor 1	2282.87	-0.00330109	0.338636	0.842629		YWHAG	tyrosine 3-monooxygenase/tryptophan 5-monooxygenase activation protein gamma	4488.97	0.0005793	0.690897	0.95916
CFL1	cofilin 1	16301.6	-0.00432797	0.339205	0.842629		PPL	periplakin	1939.81	0.00119622	0.690443	0.95916
PTPRA	protein tyrosine phosphatase receptor type A	1704.98	-0.0037895	0.339751	0.842629		EFL1	elongation factor like GTPase 1	1196.43	0.00156974	0.685189	0.95916
ITGAV	integrin subunit alpha V	10106.3	-0.00334119	0.340021	0.842629		EID1	EP300 interacting inhibitor of differentiation 1	4417.17	0.00173333	0.689142	0.95916
SNRNP200	small nuclear ribonucleoprotein U5 subunit 200	4082.11	-0.00516226	0.34025	0.842629		EIF4E2	eukaryotic translation initiation factor 4E family member 2	1453.4	0.00175901	0.689813	0.95916
PTEN	phosphatase and tensin homolog	2366.1	-0.0045024	0.341056	0.842629		MICAL1	microtubule associated monooxygenase, calponin and LIM domain containing 1	2757.28	0.00177149	0.690333	0.95916
S100A10	S100 calcium binding protein A10	4916.38	-0.0029624	0.34142	0.842629		TBC1D16	TBC1 domain family member 16	4729.76	0.0020713	0.687873	0.95916
MARS	methionyl-tRNA synthetase 1	4033.21	-0.00253166	0.341539	0.842629		BICD2	BICD cargo adaptor 2	1631.77	0.00231061	0.688009	0.95916
CSE1L	chromosome segregation 1 like	1431.7	-0.00441219	0.3419	0.842629		ERGIC1	endoplasmic reticulum-golgi intermediate compartment 1	8027.55	0.00238458	0.687984	0.95916
SIK2	salt inducible kinase 2	1308.31	-0.00413715	0.342132	0.842629		FBXO9	F-box protein 9	1330.18	0.00248647	0.689931	0.95916
SEPT10	septin 10	2082.03	-0.00253759	0.342833	0.84287		RPS26	ribosomal protein S26	2840.25	0.00243905	0.691359	0.959452
ITGA11	integrin subunit alpha 11	24173.6	-0.00469729	0.342888	0.84287		JUNB	JunB proto-oncogene, AP-1 transcription factor subunit	1478.24	0.00044636	0.697039	0.959844
ZC3H7B	zinc finger CCCH-type containing 7B	4913.38	-0.0049285	0.342892	0.84287		NACA	nascent polypeptide associated complex subunit alpha	4737.48	0.000448804	0.693744	0.959844
MEF2D	myocyte enhancer factor 2D	1986.58	-0.00381312	0.343645	0.842885		TMEM173	stimulator of interferon response cGAMP interactor 1	1752.26	0.00161168	0.697579	0.959844
ZNF609	zinc finger protein 609	1291.26	-0.00358716	0.343782	0.842885		HSPA4	heat shock protein family A (Hsp70) member 4	2767	0.00163175	0.692629	0.959844
PTK2	protein tyrosine kinase 2	1287.26	-0.00382496	0.345116	0.843121		APH1A	aph-1 homolog A, gamma-secretase subunit	2659.01	0.00169654	0.696887	0.959844
RPL27A	ribosomal protein L27a	10073.9	-0.00370079	0.345216	0.843121		ARPC4	actin related protein 2/3 complex subunit 4	1591.64	0.00173384	0.696489	0.959844
TMBIM6	transmembrane BAX inhibitor motif containing 6	14581.4	-0.005321	0.345533	0.843121		PACS1	phosphofurin acidic cluster sorting protein 1	2577.21	0.00190797	0.696025	0.959844
RAP1B	RAP1B, member of RAS oncogene family	6344.01	-0.00547141	0.345911	0.843121		MXD4	MAX dimerization protein 4	4895.94	0.00195095	0.694972	0.959844
GALNT1	polypeptide N-acetylgalactosaminyltransferase 1	21687.8	-0.00477167	0.346159	0.843121		EPDR1	ependymin related 1	2334.18	0.0019531	0.696851	0.959844
CALM3	calmodulin 3	5438.81	-0.00399307	0.346309	0.843121		SLC25A5	solute carrier family 25 member 5	1833.72	0.00104952	0.698273	0.959968
FAM126A	family with sequence similarity 126 member A	2809.72	-0.00430994	0.346567	0.843211		POMP	proteasome maturation protein	1225.04	0.00146948	0.698825	0.960035
LGMN	legumain	1855.87	-0.00409015	0.347661	0.844794		ZRANB2	zinc finger RANBP2-type containing 2	1552.33	0.00122903	0.704853	0.960554
LUZP1	leucine zipper protein 1	1822.2	-0.00403238	0.34828	0.844887		TRPM4	transient receptor potential cation channel subfamily M member 4	1375.14	0.00144942	0.705498	0.960554
SORT1	sortilin 1	14531	-0.00380934	0.349321	0.844887		TP53INP1	tumor protein p53 inducible nuclear protein 1	1452.18	0.00151287	0.704503	0.960554
BACE2	beta-secretase 2	2073.17	-0.00395468	0.349418	0.844887		TBRG1	transforming growth factor beta regulator 1	1293.48	0.00166461	0.701864	0.960554
TANC1	tetratricopeptide repeat, ankyrin repeat and coiled-coil containing 1	1483.43	-0.00418434	0.349686	0.844887		RPL30	ribosomal protein L30	6456.12	0.00166552	0.704013	0.960554
VPS13A	vacuolar protein sorting 13 homolog A	1185.96	-0.00304523	0.350105	0.845231		MED15	mediator complex subunit 15	1926.85	0.00179441	0.702401	0.960554
MED29	mediator complex subunit 29	1220.55	-0.00395682	0.350278	0.845231		RPS13	ribosomal protein S13	4538.75	0.00187483	0.702311	0.960554
EXTL2	exostosin like glycosyltransferase 2	1121.07	-0.00359144	0.350714	0.845387		COPS8	COP9 signalosome subunit 8	3194.25	0.00195474	0.704711	0.960554
DIAPH1	diaphanous related formin 1	2467.43	-0.00350059	0.351359	0.845715		RPL21	ribosomal protein L21	7168.74	0.00227302	0.704915	0.960554
RIN2	Ras and Rab interactor 2	1277.06	-0.00349689	0.351866	0.845852		LRPPRC	leucine rich pentatricopeptide repeat containing	2021.12	0.00404851	0.701107	0.960554
LUM	lumican	25626.6	-0.00470086	0.352667	0.846594		GMFB	glia maturation factor beta	1892.64	0.0016129	0.708998	0.961744
NOTCH3	notch receptor 3	3499.81	-0.00374012	0.35284	0.846594		RPS2P5	ribosomal protein S2 pseudogene 5	3104.86	0.0019565	0.708408	0.961744
PBRM1	polybromo 1	1622.41	-0.00395196	0.353591	0.847134		PRPF40A	pre-mRNA processing factor 40 homolog A	1816.55	0.0108931	0.708789	0.961744
PPP2CA	protein phosphatase 2 catalytic subunit alpha	1573.77	-0.00351479	0.354367	0.847165		ERC1	ELKS/RAB6-interacting/CAST family member 1	1693.73	0.00248914	0.710042	0.961936
CTDSPL	CTD small phosphatase like	1658.22	-0.00401323	0.35441	0.847165		SZRD1	SUZ RNA binding domain containing 1	4321.68	0.00338444	0.709996	0.961936
GAPDH	glyceraldehyde-3-phosphate dehydrogenase	41723.1	-0.00423896	0.356065	0.850055		FRZB	frizzled related protein	3760	0.00136397	0.710797	0.962048
HBP1	HMG-box transcription factor 1	1643.77	-0.00370771	0.356765	0.851194		MLEC	malectin	4109.71	0.00162417	0.711334	0.962048
ETV5	ETS variant transcription factor 5	1396.45	-0.003312	0.357466	0.851649		PHF20L1	PHD finger protein 20 like 1	1440.87	0.000223009	0.72421	0.962147
DNAJB2	DnaJ heat shock protein family (Hsp40) member B2	1496.19	-0.00436716	0.357625	0.851649		CLCN3	chloride voltage-gated channel 3	1412.31	0.000480298	0.721724	0.962147
UBR2	ubiquitin protein ligase E3 component n-recognin 2	1270.96	-0.0034302	0.357625	0.851649		UBE3A	ubiquitin protein ligase E3A	1661.94	0.000504705	0.72724	0.962147
SMARCC1	SWI/SNF related, matrix associated, actin dependent regulator of chromatin subfamily c member 1	1524.08	-0.00370784	0.358672	0.853442		ANAPC13	anaphase promoting complex subunit 13	1159.5	0.000650504	0.723664	0.962147
YWHAE	tyrosine 3-monooxygenase/tryptophan 5-monooxygenase activation protein epsilon	8830.72	-0.00456481	0.359452	0.853867		ARMCX3	armadillo repeat containing X-linked 3	3091.52	0.000735498	0.724211	0.962147
DDIT4	DNA damage inducible transcript 4	6658.53	-0.00178616	0.35976	0.854065		C4orf3	chromosome 4 open reading frame 3	2384.21	0.000813932	0.728569	0.962147
DYNC1I2	dynein cytoplasmic 1 intermediate chain 2	3330.94	-0.00515135	0.360195	0.854567		DLG1	discs large MAGUK scaffold protein 1	1604.87	0.000830083	0.721173	0.962147
CLIP2	CAP-Gly domain containing linker protein 2	1669.24	-0.00115433	0.360928	0.85458		TRPV2	transient receptor potential cation channel subfamily V member 2	1386.13	0.0010131	0.717863	0.962147
ACO1	aconitase 1	2309.6	-0.00478513	0.360981	0.85458		MALT1	MALT1 paracaspase	1169.13	0.00107657	0.712639	0.962147
PARD3	par-3 family cell polarity regulator	1192.85	-0.00432136	0.361097	0.85458		EIF2S1	eukaryotic translation initiation factor 2 subunit alpha	1697.44	0.00108114	0.717685	0.962147
EP300	E1A binding protein p300	2282.89	-0.00522128	0.361397	0.85476		CFD	complement factor D	1654.04	0.00114588	0.72305	0.962147
CLIP1	CAP-Gly domain containing linker protein 1	2717.13	-0.00433838	0.363444	0.856477		URM1	ubiquitin related modifier 1	1261.41	0.00123083	0.7269	0.962147
PARP4	poly(ADP-ribose) polymerase family member 4	2275.18	-0.00464476	0.36349	0.856477		MAEA	macrophage erythroblast attacher, E3 ubiquitin ligase	1503.69	0.00127331	0.729366	0.962147
STK38L	serine/threonine kinase 38 like	1332.77	-0.00335454	0.364231	0.856684		CMTR1	cap methyltransferase 1	1219.77	0.00135879	0.721517	0.962147
PCOLCE	procollagen C-endopeptidase enhancer	34642.5	-0.00563617	0.364804	0.856986		NDUFS5	NADH:ubiquinone oxidoreductase subunit S5	1469.88	0.00140695	0.717871	0.962147
NPR2	natriuretic peptide receptor 2	2071.81	-0.00433014	0.367081	0.860733		PLCD3	phospholipase C delta 3	1539.13	0.00140994	0.728932	0.962147
AXL	AXL receptor tyrosine kinase	7592.67	-0.00213404	0.368195	0.862344		ATP5G2	ATP synthase membrane subunit c locus 2	1938.66	0.00145383	0.712929	0.962147
UQCRB	ubiquinol-cytochrome c reductase binding protein	2561.48	-0.00431695	0.368247	0.862344		PSME3	proteasome activator subunit 3	2411.83	0.0014735	0.726806	0.962147
ARFGEF2	ADP ribosylation factor guanine nucleotide exchange factor 2	1437.03	-0.00356646	0.369002	0.862377		PHB	prohibitin	1507.87	0.00147427	0.716608	0.962147
FAR1	fatty acyl-CoA reductase 1	1359.62	-0.00412616	0.369138	0.862377		ANO10	anoctamin 10	1543.89	0.00148098	0.722362	0.962147
COTL1	coactosin like F-actin binding protein 1	3841.55	-0.00392514	0.370259	0.863461		MTA2	metastasis associated 1 family member 2	1809.45	0.001485	0.716436	0.962147
TSPAN5	tetraspanin 5	1299.98	-0.00405625	0.370281	0.863461		POMGNT1	protein O-linked mannose N-acetylglucosaminyltransferase 1 (beta 1,2-)	1850.64	0.00150272	0.726214	0.962147
PPP1CB	protein phosphatase 1 catalytic subunit beta	5513.81	-0.00526686	0.371087	0.863989		TP53BP1	tumor protein p53 binding protein 1	1914.39	0.00151501	0.728846	0.962147
RXRA	retinoid X receptor alpha	2973.05	-0.00406572	0.371187	0.863989		ZRANB1	zinc finger RANBP2-type containing 1	1186.34	0.00157737	0.721871	0.962147
CTSO	cathepsin O	1175.21	-0.00391403	0.372467	0.865913		DCAF7	DDB1 and CUL4 associated factor 7	1505.26	0.00158537	0.720741	0.962147
RCAN2	regulator of calcineurin 2	2503.72	-0.00428037	0.372801	0.86616		CDC14B	cell division cycle 14B	1419.52	0.0016622	0.722062	0.962147
MFGE8	milk fat globule EGF and factor V/VIII domain containing	29610.3	-0.000761909	0.373234	0.866237		PPP1R18	protein phosphatase 1 regulatory subunit 18	2698.33	0.00176451	0.725185	0.962147
CDKN1A	cyclin dependent kinase inhibitor 1A	8404.81	-0.00504505	0.373592	0.866416		MTCH1	mitochondrial carrier 1	3562.46	0.00176586	0.719616	0.962147
FAM189B	family with sequence similarity 189 member B	1650	-0.00192188	0.375829	0.870324		LPIN2	lipin 2	1758.39	0.00180491	0.712125	0.962147
TULP3	TUB like protein 3	1154.88	-0.00351833	0.375962	0.870324		VPS41	VPS41 subunit of HOPS complex	1947.32	0.00184481	0.729362	0.962147
PDE4DIP	phosphodiesterase 4D interacting protein	4995.69	-0.00266919	0.376353	0.870353		MCL1	MCL1 apoptosis regulator, BCL2 family member	8721.69	0.00196005	0.720363	0.962147
SPIN1	spindlin 1	2805.02	-0.00360092	0.377067	0.870353		TEX2	testis expressed 2	1822.08	0.0020098	0.725442	0.962147
USO1	USO1 vesicle transport factor	2949.2	-0.00455733	0.37711	0.870353		POLR2L	RNA polymerase II, I and III subunit L	2580.59	0.00201816	0.720337	0.962147
MOB1A	MOB kinase activator 1A	3110.06	-0.00439269	0.378215	0.870353		VPS35	VPS35 retromer complex component	2198.06	0.00382364	0.717902	0.962147
LDOC1L	retrotransposon Gag like 6	1484.83	-0.00272498	0.378255	0.870353		FCGRT	Fc fragment of IgG receptor and transporter	2571.34	0.00403882	0.721412	0.962147
ERP44	endoplasmic reticulum protein 44	1535.09	-0.00332214	0.378835	0.870353		TMEM2	cell migration inducing hyaluronidase 2	1143.28	0.00112647	0.730024	0.962299
KDM5C	lysine demethylase 5C	2979.74	-0.00417221	0.379159	0.870353		POLDIP2	DNA polymerase delta interacting protein 2	1966.63	0.00123429	0.73276	0.962299
DERL1	derlin 1	1381.38	-0.00398035	0.37947	0.870353		FAM114A1	family with sequence similarity 114 member A1	4159.11	0.00126029	0.729921	0.962299
DDX3X	DEAD-box helicase 3 X-linked	7202.36	-0.00160728	0.379484	0.870353		CMTM3	CKLF like MARVEL transmembrane domain containing 3	1829.72	0.00148844	0.73248	0.962299
PSMC3	proteasome 26S subunit, ATPase 3	1916.13	-0.00389215	0.379671	0.870353		SMG5	SMG5 nonsense mediated mRNA decay factor	2711.96	0.00160109	0.730366	0.962299
ANXA6	annexin A6	13915.5	-0.00307846	0.379872	0.870353		H2AFY	macroH2A.1 histone	2246.86	8.54377e-06	0.73417	0.962345
EOGT	EGF domain specific O-linked N-acetylglucosamine transferase	1905.33	-0.00376075	0.379974	0.870353		DDX46	DEAD-box helicase 46	1125.73	0.0012567	0.733245	0.962345
TTC37	tetratricopeptide repeat domain 37	3306.05	-0.00488715	0.380534	0.870353		HINT1	histidine triad nucleotide binding protein 1	2212.25	0.0014804	0.735065	0.962345
ZBED1	zinc finger BED-type containing 1	1738.35	-0.00391244	0.380631	0.870353		KAT7	lysine acetyltransferase 7	1459.87	0.00144886	0.735799	0.962976
IGF2BP2	insulin like growth factor 2 mRNA binding protein 2	2427.62	-0.00292406	0.381172	0.870353		SBNO2	strawberry notch homolog 2	1775.55	0.00117405	0.736287	0.963157
DPP9	dipeptidyl peptidase 9	1234.24	-0.00373081	0.38152	0.870353		PSMB6	proteasome 20S subunit beta 6	1230.38	0.00140743	0.736768	0.963157
FAM127A	retrotransposon Gag like 8C	3741.35	-0.00478898	0.381919	0.870353		ARHGEF11	Rho guanine nucleotide exchange factor 11	1507.29	0.0014495	0.7372	0.963157
UBE4B	ubiquitination factor E4B	1598.04	-0.00370484	0.382091	0.870353		UBTD2	ubiquitin domain containing 2	1445.73	0.00120034	0.737453	0.963158
SMAD3	SMAD family member 3	4340.18	-0.00469638	0.382637	0.870353		GNB2	G protein subunit beta 2	3800.31	0.000425963	0.748816	0.963529
H6PD	hexose-6-phosphate dehydrogenase/glucose 1-dehydrogenase	4025.12	-0.00980254	0.382722	0.870353		ADAMTS1	ADAM metallopeptidase with thrombospondin type 1 motif 1	5237.07	0.000610556	0.745105	0.963529
SMAD4	SMAD family member 4	1189.43	-0.00351459	0.382938	0.870353		CYR61	cellular communication network factor 1	22862.7	0.000627068	0.755052	0.963529
TMEM214	transmembrane protein 214	2633.71	-0.000210324	0.383682	0.870353		XPO1	exportin 1	3943.12	0.000791528	0.741349	0.963529
TMX3	thioredoxin related transmembrane protein 3	2710.38	-0.00286183	0.38377	0.870353		SNED1	sushi, nidogen and EGF like domains 1	8318.6	0.000849405	0.746209	0.963529
AKAP11	A-kinase anchoring protein 11	1932.84	-0.00295773	0.384371	0.870353		HMGA1	high mobility group AT-hook 1	2019.99	0.000880094	0.741645	0.963529
TRIP11	thyroid hormone receptor interactor 11	1397.82	-0.00320605	0.384465	0.870353		TMEM184C	transmembrane protein 184C	1326.22	0.000905417	0.75396	0.963529
AP2A1	adaptor related protein complex 2 subunit alpha 1	3988.27	-0.00538145	0.384695	0.870353		OGT	O-linked N-acetylglucosamine (GlcNAc) transferase	5508.5	0.000911852	0.747463	0.963529
KLF9	Kruppel like factor 9	3238.08	-0.00356622	0.38481	0.870353		LAMB1	laminin subunit beta 1	16747.3	0.00123612	0.745873	0.963529
DESI2	desumoylating isopeptidase 2	1494.14	-0.00385092	0.385922	0.870353		PABPC4	poly(A) binding protein cytoplasmic 4	4327	0.00131058	0.751834	0.963529
CDC42	cell division cycle 42	4901.57	-0.00906138	0.386309	0.870353		ALAD	aminolevulinate dehydratase	1615.87	0.00133777	0.746354	0.963529
CSNK2A1	casein kinase 2 alpha 1	2264.03	-0.00441725	0.386439	0.870353		KDM1A	lysine demethylase 1A	1324.12	0.00134432	0.744498	0.963529
TLE4	TLE family member 4, transcriptional corepressor	1223.45	-0.00330972	0.386799	0.870353		PFKM	phosphofructokinase, muscle	1429.47	0.00135573	0.743848	0.963529
TNPO3	transportin 3	1376.88	-0.00391242	0.387265	0.870353		CDK2AP1	cyclin dependent kinase 2 associated protein 1	3195.08	0.00136434	0.750721	0.963529
ENDOD1	endonuclease domain containing 1	3200.83	-0.0036727	0.388185	0.870353		YTHDF2	YTH N6-methyladenosine RNA binding protein 2	1417.79	0.00136912	0.746858	0.963529
TCEAL4	transcription elongation factor A like 4	6538.86	-0.00455644	0.389002	0.870353		SOX4	SRY-box transcription factor 4	2505.79	0.00141672	0.74776	0.963529
PITPNB	phosphatidylinositol transfer protein beta	1543.25	-0.00369102	0.389115	0.870353		SGSM2	small G protein signaling modulator 2	1515.22	0.00142234	0.754286	0.963529
RB1	RB transcriptional corepressor 1	1267.69	-0.0038411	0.390317	0.870353		MKRN1	makorin ring finger protein 1	1604.91	0.00145076	0.742443	0.963529
CALM1	calmodulin 1	6598.9	-0.00758788	0.390445	0.870353		SCRN1	secernin 1	2097.62	0.00146122	0.749191	0.963529
APLP2	amyloid beta precursor like protein 2	18715	-0.00463411	0.39078	0.870353		RBBP4	RB binding protein 4, chromatin remodeling factor	2229.26	0.00149843	0.752782	0.963529
WAPL	WAPL cohesin release factor	1249.61	-0.00311453	0.39097	0.870353		TIMP1	TIMP metallopeptidase inhibitor 1	31704	0.00150783	0.755663	0.963529
LIMS2	LIM zinc finger domain containing 2	1836.04	-0.00415522	0.391004	0.870353		NELFB	negative elongation factor complex member B	1458.45	0.00153044	0.749377	0.963529
TNFRSF1A	TNF receptor superfamily member 1A	6200.55	-0.00498403	0.391467	0.870353		TBCB	tubulin folding cofactor B	1538.87	0.00155053	0.742733	0.963529
SPRED2	sprouty related EVH1 domain containing 2	1226.27	-0.00342205	0.391594	0.870353		ACTN1	actinin alpha 1	18061.3	0.00178932	0.740623	0.963529
CALR	calreticulin	19363.1	-0.00243442	0.391642	0.870353		SF3B3	splicing factor 3b subunit 3	2853.77	0.00180924	0.753056	0.963529
HNRNPA0	heterogeneous nuclear ribonucleoprotein A0	4794.57	-0.00417986	0.39193	0.870353		COPA	COPI coat complex subunit alpha	6809.36	0.00285147	0.753635	0.963529
LMAN2	lectin, mannose binding 2	3722.26	-0.00368156	0.392156	0.870353		RPS14	ribosomal protein S14	8818.49	0.00300551	0.747058	0.963529
PDS5A	PDS5 cohesin associated factor A	2932.22	-0.004236	0.392557	0.870353		RPLP0	ribosomal protein lateral stalk subunit P0	27784.3	0.00331837	0.750795	0.963529
SUN1	Sad1 and UNC84 domain containing 1	2442.39	-0.00904933	0.392654	0.870353		POLR1D	RNA polymerase I and III subunit D	1246.69	0.00337284	0.753661	0.963529
HEPH	hephaestin	2658.15	-0.00495379	0.394206	0.870353		ACTR1A	actin related protein 1A	3615.32	0.00551748	0.753131	0.963529
HADHA	hydroxyacyl-CoA dehydrogenase trifunctional multienzyme complex subunit alpha	4117.31	-0.00272855	0.39441	0.870353		TCEA1	transcription elongation factor A1	2599.8	0.00640781	0.754514	0.963529
LRRFIP1	LRR binding FLII interacting protein 1	2525.01	-0.0039321	0.395459	0.870353		UPF1	UPF1 RNA helicase and ATPase	2763.23	0.00151694	0.757846	0.965015
PLOD1	procollagen-lysine,2-oxoglutarate 5-dioxygenase 1	7794.3	-0.00462608	0.396011	0.870353		ENTPD4	ectonucleoside triphosphate diphosphohydrolase 4	1658.68	0.00150668	0.75827	0.965231
CLIP3	CAP-Gly domain containing linker protein 3	2651.79	-0.00388627	0.396572	0.870998		SLC14A1	solute carrier family 14 member 1 (Kidd blood group)	2972.78	0.00102941	0.75866	0.965406
MAGED2	MAGE family member D2	3840	-0.00339128	0.397298	0.871461		EPB41L1	erythrocyte membrane protein band 4.1 like 1	1195.97	0.00140471	0.759437	0.965429
SYT11	synaptotagmin 11	1612.98	-0.00336582	0.398088	0.871584		TMEM115	transmembrane protein 115	1824.3	0.00144028	0.759417	0.965429
SETD7	SET domain containing 7, histone lysine methyltransferase	4413.43	-0.000139267	0.39821	0.871584		RPL35A	ribosomal protein L35a	5357.68	0.000188572	0.76011	0.965468
SERPINB6	serpin family B member 6	1772.86	-0.00369801	0.398982	0.872425		WLS	Wnt ligand secretion mediator	2002.63	0.00170292	0.759862	0.965468
CLASP1	cytoplasmic linker associated protein 1	2468.47	-0.00463944	0.399134	0.872425		GCNT1	glucosaminyl (N-acetyl) transferase 1	3465.84	0.00107087	0.760703	0.965751
STT3A	STT3 oligosaccharyltransferase complex catalytic subunit A	4042.32	-0.00495328	0.399444	0.872425		DAD1	defender against cell death 1	1731.9	0.000501447	0.761418	0.965898
KIF3B	kinesin family member 3B	2081.02	-0.00406043	0.399509	0.872425		SFRP1	secreted frizzled related protein 1	1888.09	0.000724429	0.761962	0.965898
ENG	endoglin	4326.36	-0.00422139	0.399789	0.872538		TXNL1	thioredoxin like 1	1182.81	0.00113939	0.762161	0.965898
SZT2	SZT2 subunit of KICSTOR complex	1310.67	-0.00297074	0.40026	0.872605		GDI1	GDP dissociation inhibitor 1	2893.34	0.0012995	0.762457	0.965898
MAPRE1	microtubule associated protein RP/EB family member 1	1924.83	-0.0040109	0.400278	0.872605		SRP9	signal recognition particle 9	2442.53	0.0014948	0.76164	0.965898
NUB1	negative regulator of ubiquitin like proteins 1	1522.13	-0.00362009	0.401239	0.873356		CDH13	cadherin 13	2892.12	0.00212891	0.763029	0.966132
KPNA1	karyopherin subunit alpha 1	1696.81	-0.00458779	0.401309	0.873356		MFSD14B	major facilitator superfamily domain containing 14B	1732.13	0.00109095	0.763693	0.96619
ADGRE5	adhesion G protein-coupled receptor E5	3714.76	-0.00255172	0.402273	0.873892		GSR	glutathione-disulfide reductase	2460.17	0.00137604	0.764088	0.96619
DSEL	dermatan sulfate epimerase like	5138.73	-0.000516131	0.402913	0.873892		CAPZB	capping actin protein of muscle Z-line subunit beta	10177.4	0.0015713	0.764656	0.966587
KIF13A	kinesin family member 13A	1740.47	-0.00349232	0.402994	0.873892		MT-RNR2		80010.4	0.000936526	0.766142	0.966921
CDC42BPB	CDC42 binding protein kinase beta	4089.78	-0.00479999	0.404455	0.874305		ANAPC16	anaphase promoting complex subunit 16	1121.42	0.00104696	0.768914	0.966921
XPOT	exportin for tRNA	7086.54	-0.00186128	0.404495	0.874305		CFL2	cofilin 2	2768.41	0.00113476	0.769187	0.966921
RALBP1	ralA binding protein 1	2412.12	-0.00380151	0.404914	0.874714		SDHC	succinate dehydrogenase complex subunit C	1402.26	0.00121942	0.767357	0.966921
FAS	Fas cell surface death receptor	1406.35	-0.00335146	0.406812	0.877324		PSMC4	proteasome 26S subunit, ATPase 4	1177.9	0.0012198	0.765722	0.966921
ISLR	immunoglobulin superfamily containing leucine rich repeat	5376.82	-0.00595293	0.407261	0.877797		PPM1G	protein phosphatase, Mg2+/Mn2+ dependent 1G	1532.26	0.00126565	0.769278	0.966921
FOXO1	forkhead box O1	1373.34	-0.00285209	0.407894	0.878415		RPS12	ribosomal protein S12	7957.47	0.00143521	0.767888	0.966921
H1F0	H1.0 linker histone	3031.76	-0.00360402	0.408175	0.878415		EMILIN1	elastin microfibril interfacer 1	14016.7	0.00146588	0.766875	0.966921
GNPNAT1	glucosamine-phosphate N-acetyltransferase 1	1295.82	-0.00320362	0.408648	0.878415		RPL37A	ribosomal protein L37a	9770.16	0.00194759	0.768416	0.966921
EIF4G2	eukaryotic translation initiation factor 4 gamma 2	21860.6	-0.0030464	0.408685	0.878415		PKP4	plakophilin 4	1335.04	0.00338824	0.766194	0.966921
CPPED1	calcineurin like phosphoesterase domain containing 1	2215.75	-0.00416805	0.409366	0.878415		PBX2	PBX homeobox 2	1199.64	2.96049e-05	0.786051	0.966935
SSB	small RNA binding exonuclease protection factor La	3561.07	-0.00228717	0.409528	0.878415		MT-ND3	NADH dehydrogenase subunit 3	9020.52	0.000583792	0.771973	0.966935
TFRC	transferrin receptor	3418.66	-0.00527076	0.410496	0.87846		PON2	paraoxonase 2	2070.24	0.000644988	0.791773	0.966935
APOBEC3C	apolipoprotein B mRNA editing enzyme catalytic subunit 3C	1631.02	-0.00398856	0.410925	0.87846		MT-CO2	cytochrome c oxidase subunit II	48825.1	0.000676363	0.776373	0.966935
CREB3L2	cAMP responsive element binding protein 3 like 2	2343.53	-0.00479664	0.411146	0.87846		MT-ND1	NADH dehydrogenase subunit 1	23372.4	0.000682794	0.788827	0.966935
UBE2K	ubiquitin conjugating enzyme E2 K	1587.37	-0.00450412	0.411362	0.87846		SRRM2	serine/arginine repetitive matrix 2	14598.9	0.000691855	0.791131	0.966935
DOCK10	dedicator of cytokinesis 10	2571.2	-0.00372757	0.411537	0.87846		C16orf62	VPS35 endosomal protein sorting factor like	1642.48	0.000878803	0.783301	0.966935
MON2	MON2 homolog, regulator of endosome-to-Golgi trafficking	1288.69	-0.00311616	0.411844	0.87846		MARK3	microtubule affinity regulating kinase 3	1450.29	0.000909234	0.789639	0.966935
THOC2	THO complex 2	1489.42	-0.00328076	0.412037	0.87846		COPZ1	COPI coat complex subunit zeta 1	2035.26	0.000931895	0.777024	0.966935
PPP2R5C	protein phosphatase 2 regulatory subunit B'gamma	1886.24	-0.00578064	0.4129	0.878606		PCGF3	polycomb group ring finger 3	1338.7	0.00099875	0.792375	0.966935
ZEB1	zinc finger E-box binding homeobox 1	4485.5	-0.00399617	0.412936	0.878606		OST4	oligosaccharyltransferase complex subunit 4, non-catalytic	2864.32	0.00101458	0.787346	0.966935
PAPSS2	3'-phosphoadenosine 5'-phosphosulfate synthase 2	1878.51	-0.00295061	0.413659	0.879169		PHC2	polyhomeotic homolog 2	5348.11	0.00103293	0.789859	0.966935
PRDX6	peroxiredoxin 6	2985.6	-0.00437064	0.414199	0.879502		SBF1	SET binding factor 1	3558.04	0.00104688	0.789431	0.966935
SECISBP2L	SECIS binding protein 2 like	1512.71	-0.00358087	0.414293	0.879502		LLGL1	LLGL scribble cell polarity complex component 1	1289.25	0.00104887	0.791445	0.966935
RRAS2	RAS related 2	1305.65	-0.00341981	0.414584	0.879502		NUDT16	nudix hydrolase 16	1613.28	0.00108107	0.783698	0.966935
PLS3	plastin 3	6102.73	-0.00547794	0.41622	0.879502		HMG20B	high mobility group 20B	1377.56	0.00108316	0.784044	0.966935
INHBA	inhibin subunit beta A	2532.17	-0.00219825	0.417192	0.879502		CREBL2	cAMP responsive element binding protein like 2	1514.19	0.00109206	0.781486	0.966935
KIAA0100	KIAA0100	5422.16	-0.00388264	0.41728	0.879502		FLOT1	flotillin 1	3703.21	0.00112612	0.784158	0.966935
P4HA1	prolyl 4-hydroxylase subunit alpha 1	3014.29	-0.00768266	0.417963	0.879502		AP2S1	adaptor related protein complex 2 subunit sigma 1	2580.17	0.00113528	0.789694	0.966935
MLXIP	MLX interacting protein	1351.28	-0.00324774	0.41799	0.879502		TLR4	toll like receptor 4	1796.68	0.00115328	0.773649	0.966935
CHMP5	charged multivesicular body protein 5	1136.51	-0.00445975	0.418367	0.879502		C11orf24	chromosome 11 open reading frame 24	1562.22	0.00116313	0.780324	0.966935
ACTB	actin beta	121601	-0.00429206	0.418486	0.879502		FAM65A	RHO family interacting cell polarization regulator 1	2282.72	0.00116863	0.775734	0.966935
U2SURP	U2 snRNP associated SURP domain containing	1451.53	-0.00246894	0.418587	0.879502		CNDP2	carnosine dipeptidase 2	1292.33	0.0011712	0.776751	0.966935
PARP1	poly(ADP-ribose) polymerase 1	2080.73	-0.0040391	0.419322	0.879502		XPC	XPC complex subunit, DNA damage recognition and repair factor	1447.35	0.00117381	0.773066	0.966935
NCOA3	nuclear receptor coactivator 3	2201.42	-0.00302511	0.419462	0.879502		GRHPR	glyoxylate and hydroxypyruvate reductase	1676.71	0.00117469	0.790251	0.966935
FARP1	FERM, ARH/RhoGEF and pleckstrin domain protein 1	1820.06	-0.00338239	0.419552	0.879502		GLYR1	glyoxylate reductase 1 homolog	2014.69	0.0012036	0.770502	0.966935
AFG3L2	AFG3 like matrix AAA peptidase subunit 2	1244.24	-0.00344566	0.419575	0.879502		RAB35	RAB35, member RAS oncogene family	1415.74	0.00122252	0.783484	0.966935
KDM4B	lysine demethylase 4B	1685.71	-0.0035533	0.420125	0.879502		SREK1	splicing regulatory glutamic acid and lysine rich protein 1	1483.52	0.0012255	0.772713	0.966935
UBAC2	UBA domain containing 2	1797.89	-0.00384717	0.420331	0.879502		RIC8A	RIC8 guanine nucleotide exchange factor A	2356.58	0.00123827	0.781006	0.966935
AKAP13	A-kinase anchoring protein 13	2921.54	-0.00339331	0.421071	0.879502		SEC11A	SEC11 homolog A, signal peptidase complex subunit	2449.34	0.00124354	0.785439	0.966935
EFEMP2	EGF containing fibulin extracellular matrix protein 2	8702.84	-0.00448248	0.421175	0.879502		SLC35A4	solute carrier family 35 member A4	1812.18	0.00125265	0.789366	0.966935
FAM208B	transcription activation suppressor family member 2	1904.76	-0.00295769	0.421315	0.879502		PHLDA3	pleckstrin homology like domain family A member 3	1855.6	0.00129305	0.783622	0.966935
SP1	Sp1 transcription factor	2539.63	-0.00312176	0.421363	0.879502		CDK12	cyclin dependent kinase 12	1256.72	0.0013196	0.783661	0.966935
ANGPT1	angiopoietin 1	8913.02	-0.00344929	0.421401	0.879502		AKAP12	A-kinase anchoring protein 12	1877.09	0.00134127	0.774463	0.966935
TPGS2	tubulin polyglutamylase complex subunit 2	1885.93	-0.00371006	0.421515	0.879502		SLC38A10	solute carrier family 38 member 10	4799.68	0.00134347	0.785708	0.966935
ILF3	interleukin enhancer binding factor 3	4240.88	-0.00441694	0.42166	0.879502		INPPL1	inositol polyphosphate phosphatase like 1	4064.42	0.00134453	0.771305	0.966935
UQCRC2	ubiquinol-cytochrome c reductase core protein 2	1768.44	-0.00406085	0.421884	0.879502		STK39	serine/threonine kinase 39	1294.79	0.00136702	0.782273	0.966935
MDFIC	MyoD family inhibitor domain containing	2732.54	-0.00421178	0.422644	0.880354		CSGALNACT2	chondroitin sulfate N-acetylgalactosaminyltransferase 2	1460.43	0.0013807	0.775925	0.966935
DPY19L3	dpy-19 like C-mannosyltransferase 3	1311.66	-0.00311076	0.423543	0.880365		MBD2	methyl-CpG binding domain protein 2	1519.63	0.00167237	0.7784	0.966935
SERPINF1	serpin family F member 1	10903.5	-0.000447686	0.424042	0.880365		CERS2	ceramide synthase 2	4370.32	0.00197196	0.777285	0.966935
UBTF	upstream binding transcription factor	2945.97	-0.00428173	0.42416	0.880365		JADE2	jade family PHD finger 2	1297.34	0.00216397	0.778458	0.966935
CDC73	cell division cycle 73	1166.56	-0.00488853	0.424674	0.880365		FAM3C	FAM3 metabolism regulating signaling molecule C	2733.25	0.00234288	0.786078	0.966935
PER1	period circadian regulator 1	2436.19	-0.00268907	0.425298	0.880365		KIAA1191	KIAA1191	2439.44	0.00276011	0.780792	0.966935
UCHL1	ubiquitin C-terminal hydrolase L1	1937.46	-0.00317919	0.427492	0.88102		YIPF3	Yip1 domain family member 3	2850.92	0.000650834	0.794046	0.96721
SCP2	sterol carrier protein 2	2192.8	-0.00374508	0.427654	0.88102		TFG	trafficking from ER to golgi regulator	2491.64	0.000847431	0.798061	0.96721
ENSA	endosulfine alpha	1935.23	-0.00333443	0.428034	0.88102		HDAC1	histone deacetylase 1	1586.85	0.000934433	0.798316	0.96721
BZW1	basic leucine zipper and W2 domains 1	5612.29	-0.00406829	0.428263	0.88102		DCLK1	doublecortin like kinase 1	1441.07	0.000979795	0.797646	0.96721
AHCTF1	AT-hook containing transcription factor 1	1346.85	-0.00314144	0.428412	0.88102		PC	pyruvate carboxylase	1246.84	0.00102447	0.799082	0.96721
ATG13	autophagy related 13	2052.13	-0.00365727	0.429077	0.88102		FAM219B	family with sequence similarity 219 member B	1465.44	0.00104663	0.799155	0.96721
ALDH1B1	aldehyde dehydrogenase 1 family member B1	2116.2	-0.00336737	0.429216	0.88102		CDC37	cell division cycle 37, HSP90 cochaperone	3693.61	0.00108072	0.799841	0.96721
KIAA0513	KIAA0513	1398.35	-0.00313425	0.429747	0.88102		TOMM20	translocase of outer mitochondrial membrane 20	3064.09	0.00113449	0.799359	0.96721
LRRC58	leucine rich repeat containing 58	1227.63	-0.0033333	0.429894	0.88102		PSMB7	proteasome 20S subunit beta 7	1564.69	0.00120469	0.794467	0.96721
NUCB1	nucleobindin 1	8968.7	-0.00209225	0.429924	0.88102		FGFR1	fibroblast growth factor receptor 1	7266.7	0.00125328	0.797074	0.96721
THY1	Thy-1 cell surface antigen	15346.8	-0.0020223	0.430868	0.88102		FLII	FLII actin remodeling protein	4414.24	0.00125686	0.799855	0.96721
OAZ2	ornithine decarboxylase antizyme 2	1644.32	-0.00402105	0.431024	0.88102		SEC23IP	SEC23 interacting protein	1291.42	0.00146093	0.798285	0.96721
COL5A3	collagen type V alpha 3 chain	2302.83	-0.00435976	0.431408	0.88102		SPATA20	spermatogenesis associated 20	3102.51	0.00146602	0.794256	0.96721
LMNA	lamin A/C	17991.7	-0.0032487	0.431581	0.88102		FAP	fibroblast activation protein alpha	2085.17	0.00184945	0.797551	0.96721
SEC23A	Sec23 homolog A, COPII coat complex component	3862.72	-0.0183156	0.432003	0.88102		RPL10A	ribosomal protein L10a	10101.1	0.00245178	0.798607	0.96721
BLOC1S6	biogenesis of lysosomal organelles complex 1 subunit 6	1597.32	-0.00365866	0.432196	0.88102		ENO1	enolase 1	25493.5	0.00313023	0.798153	0.96721
C6orf62	chromosome 6 open reading frame 62	2386.58	-0.00289434	0.432266	0.88102		UBE2E3	ubiquitin conjugating enzyme E2 E3	1596.49	0.00327944	0.799881	0.96721
LGALS1	galectin 1	19616.4	-0.00491322	0.433323	0.88102		SMAD2	SMAD family member 2	1530.56	0.00107658	0.801191	0.967874
UHMK1	U2AF homology motif kinase 1	2229.72	-0.0025082	0.433904	0.88102		ATP6AP2	ATPase H+ transporting accessory protein 2	4389.18	0.00128267	0.801012	0.967874
ERLIN2	ER lipid raft associated 2	1818.5	-0.0035802	0.434091	0.88102		ITGB5	integrin subunit beta 5	22302.5	0.00044053	0.801738	0.968228
YWHAH	tyrosine 3-monooxygenase/tryptophan 5-monooxygenase activation protein eta	1815.13	-0.00296355	0.434159	0.88102		SNX1	sorting nexin 1	2603.41	0.00359734	0.803161	0.968719
KIF1C	kinesin family member 1C	7347.65	-0.00327314	0.435999	0.882472		NAV2	neuron navigator 2	1354.54	0.000312892	0.81021	0.969399
IPO8	importin 8	1321.25	-0.00318547	0.436299	0.882472		SAMHD1	SAM and HD domain containing deoxynucleoside triphosphate triphosphohydrolase 1	14978.2	0.000622809	0.804706	0.969399
HSP90AA1	heat shock protein 90 alpha family class A member 1	9644.35	-0.00393853	0.436468	0.882472		RPL24	ribosomal protein L24	5827.55	0.0006562	0.811612	0.969399
TNPO2	transportin 2	2110.46	-0.00397995	0.436725	0.882472		EEF1A1P6		1898.4	0.000738516	0.810608	0.969399
RRAS	RAS related	2000.74	-0.00357544	0.437766	0.882534		RPS15	ribosomal protein S15	5955.77	0.000819957	0.811576	0.969399
ZDHHC8	zinc finger DHHC-type palmitoyltransferase 8	2498.77	-0.00177656	0.437771	0.882534		ETFA	electron transfer flavoprotein subunit alpha	1412.86	0.000882988	0.809715	0.969399
CD81	CD81 molecule	10374.5	-0.0040916	0.437913	0.882534		KANK1	KN motif and ankyrin repeat domains 1	1136.59	0.000947889	0.805198	0.969399
ELL2	elongation factor for RNA polymerase II 2	8193.28	-0.00422631	0.439122	0.884037		PLA2R1	phospholipase A2 receptor 1	1514.97	0.000953692	0.81215	0.969399
TMEM106B	transmembrane protein 106B	1792.91	-0.0030614	0.441271	0.886971		LRRC59	leucine rich repeat containing 59	3099.75	0.00108257	0.808933	0.969399
ARF3	ADP ribosylation factor 3	2461.97	-0.00404687	0.442347	0.887718		COPG1	COPI coat complex subunit gamma 1	4413.47	0.00109491	0.806561	0.969399
TAF6	TATA-box binding protein associated factor 6	1224.6	-0.00309483	0.442649	0.887857		PCDH18	protocadherin 18	4155.35	0.00110477	0.812018	0.969399
CAPZA1	capping actin protein of muscle Z-line subunit alpha 1	3951.37	-0.00359059	0.443386	0.888403		IMPAD1	3'(2'), 5'-bisphosphate nucleotidase 2	2671.94	0.00139823	0.806987	0.969399
ZC3H13	zinc finger CCCH-type containing 13	1684.06	-0.00241578	0.444097	0.88877		MTHFD1	methylenetetrahydrofolate dehydrogenase, cyclohydrolase and formyltetrahydrofolate synthetase 1	1571.73	0.00103083	0.812657	0.969446
UBA2	ubiquitin like modifier activating enzyme 2	1511.12	-0.00361535	0.446277	0.890887		MT-ND2	NADH dehydrogenase subunit 2	19083.2	0.000646135	0.814727	0.971004
ARNT	aryl hydrocarbon receptor nuclear translocator	2035.46	-0.00374792	0.44668	0.890887		FAXDC2	fatty acid hydroxylase domain containing 2	1288.72	0.000775878	0.815717	0.971101
UBFD1	ubiquitin family domain containing 1	1968.14	-0.00359851	0.447182	0.89118		CD99	CD99 molecule (Xg blood group)	12016.5	0.00317506	0.815076	0.971101
OGDH	oxoglutarate dehydrogenase	2529.69	-0.00209695	0.447576	0.89118		RPA1	replication protein A1	1426.03	0.00124631	0.816617	0.971435
PRR12	proline rich 12	1166.61	-0.00277972	0.447895	0.891308		TIMP4	TIMP metallopeptidase inhibitor 4	1174.4	0.000859413	0.816877	0.971442
HADHB	hydroxyacyl-CoA dehydrogenase trifunctional multienzyme complex subunit beta	2334.98	-0.000343339	0.448198	0.891308		NCBP2	nuclear cap binding protein subunit 2	1504.96	0.000780609	0.817967	0.971785
SHMT2	serine hydroxymethyltransferase 2	4109.72	-0.00170104	0.448572	0.891308		CELF1	CUGBP Elav-like family member 1	2040.19	0.000855642	0.818439	0.971785
TRIM8	tripartite motif containing 8	2348.53	-0.00489487	0.448808	0.891308		IGFBP7	insulin like growth factor binding protein 7	14053.8	0.0019154	0.818046	0.971785
GALNT10	polypeptide N-acetylgalactosaminyltransferase 10	5234.36	-0.00515978	0.449211	0.891645		TSN	translin	1265.39	0.00200932	0.818838	0.971956
FXR2	FMR1 autosomal homolog 2	1235.43	-0.00307777	0.450778	0.892632		MT-CYB	cytochrome b	38696.8	0.00061534	0.822504	0.972822
LMCD1	LIM and cysteine rich domains 1	3379.77	-0.0032677	0.451755	0.892632		EHMT1	euchromatic histone lysine methyltransferase 1	1170.07	0.000706177	0.820369	0.972822
CHMP3	charged multivesicular body protein 3	1763.97	-0.00270242	0.451883	0.892632		GK5	glycerol kinase 5	1294.78	0.00079815	0.822854	0.972822
NCKAP1	NCK associated protein 1	6332.91	-0.00393724	0.452058	0.892632		FLOT2	flotillin 2	1523.87	0.000965284	0.822877	0.972822
ZNF146	zinc finger protein 146	1582.19	-0.00324627	0.452191	0.892632		C6orf120	chromosome 6 open reading frame 120	1639.92	0.000975399	0.823137	0.972822
TUFM	Tu translation elongation factor, mitochondrial	2706.45	-0.00384103	0.452422	0.892632		GDI2	GDP dissociation inhibitor 2	4703.55	0.00111071	0.822603	0.972822
DUSP10	dual specificity phosphatase 10	1121.87	-0.00258116	0.453384	0.892632		EIF3A	eukaryotic translation initiation factor 3 subunit A	7338.04	0.0042169	0.82164	0.972822
DIDO1	death inducer-obliterator 1	2054.27	-0.0073711	0.454114	0.892632		FAM177A1	family with sequence similarity 177 member A1	1592.85	6.85673e-05	0.826433	0.973177
EFNB1	ephrin B1	1533.27	-0.00307864	0.45433	0.892632		CTIF	cap binding complex dependent translation initiation factor	2404.42	0.000315155	0.826026	0.973177
APPBP2	amyloid beta precursor protein binding protein 2	1346.11	-0.00290773	0.454534	0.892632		ADNP	activity dependent neuroprotector homeobox	1893.82	0.000406276	0.826764	0.973177
CYB5R3	cytochrome b5 reductase 3	17102.8	-0.00371229	0.454712	0.892632		FAM53C	family with sequence similarity 53 member C	1396.97	0.00052544	0.824427	0.973177
CAT	catalase	3796.22	-0.00319445	0.45474	0.892632		RNPEP	arginyl aminopeptidase	1394.72	0.00083761	0.828077	0.973177
SP3	Sp3 transcription factor	1811.05	-0.00328615	0.455265	0.892632		SPRED1	sprouty related EVH1 domain containing 1	1392.29	0.000920266	0.824572	0.973177
ADCY3	adenylate cyclase 3	1657.81	-0.0029935	0.45666	0.892632		EEF1A1	eukaryotic translation elongation factor 1 alpha 1	156171	0.0010828	0.82854	0.973177
ERBIN	erbb2 interacting protein	2557.17	-0.0027872	0.456683	0.892632		GSTK1	glutathione S-transferase kappa 1	2259.51	0.0011049	0.827513	0.973177
SRPRA	SRP receptor subunit alpha	3828.29	-0.00589145	0.45743	0.892632		LEPROT	leptin receptor overlapping transcript	7185.11	0.00232837	0.82849	0.973177
SLC12A6	solute carrier family 12 member 6	1133.28	-0.00310221	0.458082	0.893059		NR2C2	nuclear receptor subfamily 2 group C member 2	1214.35	0.000718252	0.834261	0.97332
RARA	retinoic acid receptor alpha	1847.14	-0.00350653	0.458117	0.893059		SNW1	SNW domain containing 1	1370.93	0.000790149	0.838677	0.97332
LMOD1	leiomodin 1	4392.55	-0.00283413	0.45876	0.893425		URI1	URI1 prefoldin like chaperone	1286.51	0.000837403	0.839315	0.97332
MTDH	metadherin	3623.61	-0.00289651	0.458773	0.893425		SRC	SRC proto-oncogene, non-receptor tyrosine kinase	1186.81	0.000860806	0.832779	0.97332
GNA11	G protein subunit alpha 11	3232.58	-0.00552064	0.459778	0.894213		SGTA	small glutamine rich tetratricopeptide repeat containing alpha	1470.21	0.000861186	0.838254	0.97332
PLEKHA1	pleckstrin homology domain containing A1	1154.98	-0.00336875	0.459896	0.894213		SMPD4	sphingomyelin phosphodiesterase 4	1589.24	0.000866649	0.835216	0.97332
GGT5	gamma-glutamyltransferase 5	2819.92	-0.00431807	0.460584	0.894213		SF3B4	splicing factor 3b subunit 4	1141.88	0.000879424	0.834729	0.97332
EEF1A1P11		1198.18	-0.00264847	0.461634	0.894835		MAPK3	mitogen-activated protein kinase 3	1833.7	0.000901009	0.832783	0.97332
C5orf15	chromosome 5 open reading frame 15	2272.64	-0.0031374	0.462167	0.894835		UBE4A	ubiquitination factor E4A	1631.69	0.000910212	0.834288	0.97332
KDELR2	KDEL endoplasmic reticulum protein retention receptor 2	6297.05	-0.00479536	0.462231	0.894835		PSMB4	proteasome 20S subunit beta 4	2604.41	0.000974412	0.837481	0.97332
RAB2A	RAB2A, member RAS oncogene family	3663.91	-0.00170029	0.462241	0.894835		SRP14	signal recognition particle 14	3552.21	0.000995456	0.83369	0.97332
CC2D1B	coiled-coil and C2 domain containing 1B	1234.93	-0.00284251	0.462766	0.894835		RPS2	ribosomal protein S2	22012	0.000996766	0.838285	0.97332
MGAT5	alpha-1,6-mannosylglycoprotein 6-beta-N-acetylglucosaminyltransferase	2184.69	-0.00289911	0.463282	0.894835		UGDH	UDP-glucose 6-dehydrogenase	2589.15	0.00102445	0.831906	0.97332
AGPAT1	1-acylglycerol-3-phosphate O-acyltransferase 1	2441.92	-0.00348567	0.463296	0.894835		GJA1	gap junction protein alpha 1	36432.4	0.00109535	0.839502	0.97332
PTP4A2	protein tyrosine phosphatase 4A2	4166.48	-0.00394752	0.463721	0.894835		WIZ	WIZ zinc finger	2428.14	0.00129861	0.831702	0.97332
SEC63	SEC63 homolog, protein translocation regulator	3198.14	-0.00362352	0.463872	0.894835		SCFD1	sec1 family domain containing 1	1585.39	0.0016126	0.837963	0.97332
PTBP3	polypyrimidine tract binding protein 3	1803.33	-0.00272269	0.464151	0.894835		PDGFRA	platelet derived growth factor receptor alpha	16951.5	0.00233728	0.837601	0.97332
UBN1	ubinuclein 1	1436.54	-0.00755799	0.464188	0.894835		PGK1	phosphoglycerate kinase 1	4867.51	0.000549654	0.841196	0.973657
PCNX4	pecanex 4	1851.73	-0.00331862	0.464737	0.895222		CNBP	CCHC-type zinc finger nucleic acid binding protein	4234.18	0.00265218	0.84055	0.973657
RPL8	ribosomal protein L8	14942.8	-0.00389705	0.465528	0.895222		ZC3H15	zinc finger CCCH-type containing 15	1128.24	0.000499829	0.841813	0.974073
FBXO42	F-box protein 42	1657.84	-0.00298791	0.466027	0.895529		KIAA1217	KIAA1217	3591.51	0.000465797	0.843434	0.975068
CALCOCO2	calcium binding and coiled-coil domain 2	4441.98	-0.00352192	0.466426	0.895529		RBM5	RNA binding motif protein 5	2285.27	0.000512638	0.843433	0.975068
TMEM47	transmembrane protein 47	3679.45	-0.00266623	0.467128	0.896394		FBXL7	F-box and leucine rich repeat protein 7	1707.28	0.000703416	0.843617	0.975068
EEF1A1P5		2809.33	-0.000635381	0.46747	0.896394		HNRNPAB	heterogeneous nuclear ribonucleoprotein A/B	1895.36	0.000758269	0.844525	0.975068
IKBIP	IKBKB interacting protein	1210.57	-0.00274738	0.467582	0.896394		CD82	CD82 molecule	1904.85	0.00076768	0.843986	0.975068
RHOA	ras homolog family member A	14669.7	-0.00506864	0.468429	0.896996		PSMD13	proteasome 26S subunit, non-ATPase 13	1563.04	0.000825122	0.844046	0.975068
RAP2A	RAP2A, member of RAS oncogene family	1357.23	-0.00281335	0.4687	0.896996		HDAC5	histone deacetylase 5	2541.71	0.000399041	0.847324	0.976894
IDH2	isocitrate dehydrogenase (NADP(+)) 2	1682.1	-0.00254339	0.468836	0.896996		TCEB3	elongin A	1420.34	0.000784793	0.849078	0.978029
ERLEC1	endoplasmic reticulum lectin 1	2216.4	-0.00313552	0.470259	0.897917		TFPI	tissue factor pathway inhibitor	1390.05	0.00110023	0.848846	0.978029
EPHA2	EPH receptor A2	2053.99	-0.00280279	0.471197	0.898011		CRTC3	CREB regulated transcription coactivator 3	1850.52	0.000642924	0.850649	0.978367
TMEM87A	transmembrane protein 87A	1336.33	-0.00280485	0.471656	0.898011		ERO1A	endoplasmic reticulum oxidoreductase 1 alpha	1226.87	0.000856514	0.850614	0.978367
ZNF395	zinc finger protein 395	1138.8	-0.00247166	0.471901	0.898011		ITM2C	integral membrane protein 2C	4918.9	0.00086707	0.851166	0.978367
GRAMD3	GRAM domain containing 2B	2173.36	-0.0029127	0.471951	0.898011		SRP68	signal recognition particle 68	1372.73	0.00115345	0.850276	0.978367
SCARA3	scavenger receptor class A member 3	1325.14	-0.00413542	0.472	0.898011		BNIP3	BCL2 interacting protein 3	1188.61	0.000753383	0.852616	0.978814
RIOK3	RIO kinase 3	1586.03	-0.0022838	0.472908	0.898011		TMEM59	transmembrane protein 59	6497.46	0.00108835	0.852838	0.978814
DENR	density regulated re-initiation and release factor	1551.99	-0.0032749	0.472923	0.898011		NRAS	NRAS proto-oncogene, GTPase	1364.02	0.00024413	0.85359	0.979247
NFIX	nuclear factor I X	11287.3	-0.00614315	0.473131	0.898011		TRPC4AP	transient receptor potential cation channel subfamily C member 4 associated protein	2288.64	0.000492218	0.854444	0.979247
AUTS2	activator of transcription and developmental regulator AUTS2	1452.74	-0.00272341	0.473133	0.898011		CERK	ceramide kinase	1286.29	0.000672228	0.857323	0.979247
DPY19L4	dpy-19 like 4	1367.59	-0.00288879	0.473831	0.898442		GNA13	G protein subunit alpha 13	1373.65	0.000679758	0.856911	0.979247
IPO7	importin 7	3966.27	-0.00464312	0.474707	0.898502		STK17A	serine/threonine kinase 17a	1224.67	0.000721116	0.855165	0.979247
EXTL3	exostosin like glycosyltransferase 3	1389.54	-0.00242593	0.474748	0.898502		MMADHC	metabolism of cobalamin associated D	1438.31	0.000801071	0.855056	0.979247
EIF3L	eukaryotic translation initiation factor 3 subunit L	3333.13	-0.00365814	0.474805	0.898502		KDELC2	protein O-glucosyltransferase 3	2573.61	0.000899834	0.854476	0.979247
PRDX1	peroxiredoxin 1	4566.56	-0.00315067	0.477097	0.901498		SLC35F5	solute carrier family 35 member F5	3963.79	0.000939086	0.856406	0.979247
MAGED1	MAGE family member D1	7130.64	-0.00205146	0.477735	0.902125		SRSF10	serine and arginine rich splicing factor 10	1521.71	0.000653966	0.858011	0.979559
SERPINE2	serpin family E member 2	11068.2	-0.00404825	0.478138	0.902125		NSMF	NMDA receptor synaptonuclear signaling and neuronal migration factor	3359.13	0.000879275	0.859122	0.979836
JMJD1C	jumonji domain containing 1C	1691.03	-0.00333116	0.47866	0.90222		UBXN6	UBX domain protein 6	2765.61	0.000155913	0.859516	0.979992
HIPK1	homeodomain interacting protein kinase 1	1664.75	-1.22608e-05	0.478988	0.90222		PRMT1	protein arginine methyltransferase 1	1764.68	0.000179933	0.860307	0.980308
CSDE1	cold shock domain containing E1	13034.9	-0.00473275	0.479188	0.90222		BRD4	bromodomain containing 4	1924.22	0.00070599	0.862119	0.980873
GNA12	G protein subunit alpha 12	1855.4	-0.00281129	0.479268	0.90222		DVL3	dishevelled segment polarity protein 3	3578.7	0.000508104	0.863352	0.98114
POLR1A	RNA polymerase I subunit A	1493.35	-0.00287884	0.479371	0.90222		FAM171B	family with sequence similarity 171 member B	1175.75	0.000485694	0.865072	0.981178
PHLDB1	pleckstrin homology like domain family B member 1	5774.38	-0.00493757	0.482653	0.906592		SMTN	smoothelin	1955.82	0.000490281	0.864766	0.981178
NR1D2	nuclear receptor subfamily 1 group D member 2	1195.24	-0.00235534	0.483141	0.906592		RPL14	ribosomal protein L14	7365.3	0.000849102	0.868209	0.981178
RBBP6	RB binding protein 6, ubiquitin ligase	1281.91	-0.00254974	0.484546	0.906843		IPO9	importin 9	2231.93	0.000856829	0.866465	0.981178
NOC2L	NOC2 like nucleolar associated transcriptional repressor	1394.18	-0.00312027	0.485056	0.906843		SAMD4B	sterile alpha motif domain containing 4B	2577.8	0.000913075	0.867664	0.981178
NCKAP5L	NCK associated protein 5 like	1649.69	-0.00596771	0.48601	0.906843		FAM234A	family with sequence similarity 234 member A	3490.18	0.00115258	0.866202	0.981178
NRSN2	neurensin 2	1478.91	-0.00315164	0.48619	0.906843		SLC2A4RG	SLC2A4 regulator	1413.24	0.00139808	0.867479	0.981178
PCNP	PEST proteolytic signal containing nuclear protein	2538.49	-0.00269775	0.486218	0.906843		TFDP1	transcription factor Dp-1	2363.9	0.00160367	0.868265	0.981178
ARPP19	cAMP regulated phosphoprotein 19	2497.66	-0.00290293	0.486238	0.906843		SLC25A1	solute carrier family 25 member 1	1661.46	0.00198843	0.865749	0.981178
RNF20	ring finger protein 20	1166.26	-0.00287099	0.487197	0.907296		ATP6V1E1	ATPase H+ transporting V1 subunit E1	1718.59	0.000222651	0.86962	0.981993
PLPP1	phospholipid phosphatase 1	1120.35	-0.00275324	0.4873	0.907296		TMED9	transmembrane p24 trafficking protein 9	4078.91	0.000512451	0.869765	0.981993
RASAL2	RAS protein activator like 2	1777.2	-0.00248797	0.48755	0.907319		MAVS	mitochondrial antiviral signaling protein	3780.61	3.42421e-05	0.873877	0.982164
TOX4	TOX high mobility group box family member 4	1467.46	-0.00180001	0.488828	0.908295		ZNF24	zinc finger protein 24	1178.4	0.00053293	0.871462	0.982164
ATP5C1	ATP synthase F1 subunit gamma	1791.62	-0.00306022	0.489027	0.908295		IARS2	isoleucyl-tRNA synthetase 2, mitochondrial	2156.57	0.000550763	0.874865	0.982164
TNRC6A	trinucleotide repeat containing adaptor 6A	2112.18	-0.00290573	0.490285	0.909745		MPDZ	multiple PDZ domain crumbs cell polarity complex component	1491.5	0.000591612	0.87219	0.982164
MAPKAP1	MAPK associated protein 1	1946.11	-0.00286995	0.490738	0.910143		PRPF4B	pre-mRNA processing factor 4B	1535.67	0.000643852	0.871365	0.982164
MAGI1	membrane associated guanylate kinase, WW and PDZ domain containing 1	1153.45	-0.00236056	0.491327	0.910584		ADIPOR1	adiponectin receptor 1	1621.15	0.000659089	0.874957	0.982164
APP	amyloid beta precursor protein	12627.9	-0.00390025	0.491564	0.910584		ZCCHC24	zinc finger CCHC-type containing 24	4765.34	0.000747848	0.872591	0.982164
PRCC	proline rich mitotic checkpoint control factor	1277.09	-0.0024308	0.49249	0.911025		SS18	SS18 subunit of BAF chromatin remodeling complex	1714.33	0.000774573	0.875503	0.982164
SARS	seryl-tRNA synthetase 1	4983.87	-0.00191225	0.492646	0.911025		OAZ1	ornithine decarboxylase antizyme 1	8591.86	0.000809625	0.872826	0.982164
AP2A2	adaptor related protein complex 2 subunit alpha 2	1608.71	-0.00273005	0.493832	0.912776		EPN1	epsin 1	3215.08	0.000875262	0.870206	0.982164
NARS	asparaginyl-tRNA synthetase 1	3613.26	-0.00272538	0.494144	0.91291		CCNDBP1	cyclin D1 binding protein 1	1167.22	0.000893772	0.873869	0.982164
MGAT1	alpha-1,3-mannosyl-glycoprotein 2-beta-N-acetylglucosaminyltransferase	5507.12	-0.00343903	0.495201	0.913977		CCDC92	coiled-coil domain containing 92	2020.8	0.0010257	0.872699	0.982164
PRKAB2	protein kinase AMP-activated non-catalytic subunit beta 2	1482.86	-0.00264554	0.49808	0.915744		METTL7A	methyltransferase like 7A	2958.01	3.04908e-05	0.882058	0.982693
SAMD4A	sterile alpha motif domain containing 4A	2047.08	-0.00308314	0.498632	0.915744		SEC61A1	SEC61 translocon subunit alpha 1	11941.9	0.00013536	0.882492	0.982693
HIPK3	homeodomain interacting protein kinase 3	2091.09	-0.00293548	0.4987	0.915744		ARMC8	armadillo repeat containing 8	1396.94	0.0001782	0.88151	0.982693
EI24	EI24 autophagy associated transmembrane protein	2146.74	-0.0026056	0.498856	0.915744		LIPA	lipase A, lysosomal acid type	1973.95	0.0005409	0.877194	0.982693
PTPRG	protein tyrosine phosphatase receptor type G	5648.88	-0.00348279	0.49896	0.915744		SEL1L	SEL1L adaptor subunit of ERAD E3 ubiquitin ligase	4036.99	0.000630029	0.879142	0.982693
KIAA0319L	KIAA0319 like	1462.71	-0.00287414	0.500008	0.915744		FAAP100	FA core complex associated protein 100	1152.91	0.000677633	0.878384	0.982693
RAB18	RAB18, member RAS oncogene family	1776.14	-0.00358677	0.500858	0.915744		ABL2	ABL proto-oncogene 2, non-receptor tyrosine kinase	2142.97	0.000836152	0.882187	0.982693
TOR1A	torsin family 1 member A	1287.29	-0.00145808	0.501741	0.915744		ATXN7L3	ataxin 7 like 3	2153.74	0.000909969	0.877548	0.982693
USP14	ubiquitin specific peptidase 14	1761.27	-0.00109423	0.502296	0.915744		EIF3G	eukaryotic translation initiation factor 3 subunit G	2501.78	0.00115281	0.882336	0.982693
PSMC5	proteasome 26S subunit, ATPase 5	2228.6	-0.00266541	0.502423	0.915744		SHISA5	shisa family member 5	4088.69	0.00131795	0.877966	0.982693
WIPF2	WAS/WASL interacting protein family member 2	1415.09	-0.00323312	0.503211	0.915744		NNMT	nicotinamide N-methyltransferase	12084.4	0.00888547	0.878977	0.982693
EIF2S3	eukaryotic translation initiation factor 2 subunit gamma	3050.01	-0.00299667	0.503415	0.915744		RPS25	ribosomal protein S25	6476.09	0.000359108	0.883597	0.983636
CMPK1	cytidine/uridine monophosphate kinase 1	3374.83	-0.00173895	0.503623	0.915744		BRPF3	bromodomain and PHD finger containing 3	1176.62	0.000371163	0.884792	0.98392
WDR13	WD repeat domain 13	1376.24	-0.00285335	0.503947	0.915744		AP3S1	adaptor related protein complex 3 subunit sigma 1	1824.65	0.000482354	0.884775	0.98392
GOLT1B	golgi transport 1B	1181.52	-0.0024072	0.503966	0.915744		NDUFS2	NADH:ubiquinone oxidoreductase core subunit S2	1769.41	0.000595592	0.886947	0.98392
PDGFC	platelet derived growth factor C	1660.65	-0.00270285	0.504275	0.915744		PTGES3	prostaglandin E synthase 3	2864.4	0.000638608	0.888366	0.984064
RTN3	reticulon 3	3207.57	-0.00267682	0.504859	0.915744		UBE2D3	ubiquitin conjugating enzyme E2 D3	4899.85	0.00096533	0.887603	0.984064
VPS13C	vacuolar protein sorting 13 homolog C	1753.05	-0.00252744	0.505482	0.915744		MAU2	MAU2 sister chromatid cohesion factor	1287.13	0.000989847	0.889196	0.984411
CGGBP1	CGG triplet repeat binding protein 1	2616.52	-0.0010047	0.506427	0.915744		LATS2	large tumor suppressor kinase 2	2379.75	0.000256981	0.891833	0.984516
ATM	ATM serine/threonine kinase	1825.37	-0.00264501	0.506675	0.915744		PENK	proenkephalin	6267.24	0.000328141	0.889779	0.984516
MFF	mitochondrial fission factor	1264.81	-0.00276047	0.507024	0.915744		SRF	serum response factor	1867.22	0.000395285	0.891678	0.984516
SGCB	sarcoglycan beta	4819.99	-0.00394654	0.507303	0.915744		OS9	OS9 endoplasmic reticulum lectin	10434.2	0.00479394	0.891373	0.984516
ADAR	adenosine deaminase RNA specific	4904.65	-0.00585196	0.507621	0.915744		C10orf54	V-set immunoregulatory receptor	3552.32	0.000554514	0.892568	0.984716
GOLGA5	golgin A5	1525.66	-0.00234381	0.50778	0.915744		ARCN1	archain 1	5189.3	0.000680894	0.893	0.984908
ILK	integrin linked kinase	5746.75	-0.00270521	0.507975	0.915744		SNAP23	synaptosome associated protein 23	1340.52	0.000434819	0.893544	0.98497
STK11	serine/threonine kinase 11	1423.83	-0.00287139	0.508089	0.915744		F2R	coagulation factor II thrombin receptor	1319.91	5.42201e-05	0.894513	0.985153
RNF4	ring finger protein 4	1328.23	-0.00274525	0.508693	0.915744		RALY	RALY heterogeneous nuclear ribonucleoprotein	2290.39	0.000361578	0.895004	0.985199
TMTC3	transmembrane O-mannosyltransferase targeting cadherins 3	1306.41	-0.00262522	0.509415	0.915744		USP4	ubiquitin specific peptidase 4	1412.18	0.000440657	0.895893	0.985199
CRYAB	crystallin alpha B	3680.44	-0.00221076	0.509668	0.915744		PRKCDBP	caveolae associated protein 3	1739.04	0.000662613	0.896028	0.985199
DNAJC5	DnaJ heat shock protein family (Hsp40) member C5	2234.48	-0.002414	0.509869	0.915744		NDUFV1	NADH:ubiquinone oxidoreductase core subunit V1	1884.56	0.000644031	0.897769	0.986176
NPM1	nucleophosmin 1	7989.48	-0.00162915	0.510062	0.915744		CHTOP	chromatin target of PRMT1	1143.83	0.000458808	0.898387	0.986286
LARP4B	La ribonucleoprotein 4B	1389.19	-0.00273077	0.510102	0.915744		FSCN1	fascin actin-bundling protein 1	6226.43	0.000379089	0.899471	0.986721
GRK2	G protein-coupled receptor kinase 2	1461.03	-0.00271035	0.510658	0.915744		SRPRB	SRP receptor subunit beta	1297.16	0.000433509	0.905035	0.986721
UBC	ubiquitin C	11947	-0.00718052	0.510945	0.915744		ARF5	ADP ribosylation factor 5	2376.66	0.000435639	0.904223	0.986721
FZD1	frizzled class receptor 1	3393.94	-0.0032389	0.511331	0.915744		ITPK1	inositol-tetrakisphosphate 1-kinase	1515.92	0.0004503	0.902766	0.986721
PSIP1	PC4 and SFRS1 interacting protein 1	1337.97	-0.00239791	0.511344	0.915744		BAG3	BAG cochaperone 3	1723.37	0.000453797	0.900984	0.986721
DNAJC10	DnaJ heat shock protein family (Hsp40) member C10	3296.41	-0.00327001	0.511743	0.915744		SYAP1	synapse associated protein 1	1265.69	0.000502802	0.901437	0.986721
RAB21	RAB21, member RAS oncogene family	1124.55	-0.0021233	0.512152	0.915744		MECP2	methyl-CpG binding protein 2	1656.34	0.000508586	0.902933	0.986721
TEX261	testis expressed 261	2161.14	-0.00457018	0.512241	0.915744		FKBP8	FKBP prolyl isomerase 8	7397.21	0.000578557	0.904064	0.986721
HCFC1	host cell factor C1	1812	-0.00268815	0.513172	0.916292		RPL15	ribosomal protein L15	17318	0.000585878	0.904811	0.986721
HNRNPM	heterogeneous nuclear ribonucleoprotein M	2763.86	-0.0028598	0.513508	0.916292		CPNE1	copine 1	1561.75	0.000590737	0.899711	0.986721
DHX36	DEAH-box helicase 36	1137.41	-0.00282499	0.514215	0.916968		PLBD2	phospholipase B domain containing 2	5603.88	0.000613554	0.902915	0.986721
STX7	syntaxin 7	1639.06	-0.00392884	0.514367	0.916968		VPS51	VPS51 subunit of GARP complex	1501.77	0.000712796	0.902376	0.986721
SUPT6H	SPT6 homolog, histone chaperone and transcription elongation factor	3246.76	-0.00230883	0.51493	0.917285		SUMO2	small ubiquitin like modifier 2	2260.88	0.00100203	0.900051	0.986721
GDPD5	glycerophosphodiester phosphodiesterase domain containing 5	1159.02	-0.00280295	0.51571	0.917285		PHAX	phosphorylated adaptor for RNA export	1200.97	0.00106221	0.904889	0.986721
CRAT	carnitine O-acetyltransferase	1741.52	-0.0028342	0.516456	0.917285		PSMD11	proteasome 26S subunit, non-ATPase 11	1440.28	0.0012053	0.90248	0.986721
MTOR	mechanistic target of rapamycin kinase	1567.42	-0.00278246	0.51689	0.917285		TRAM2	translocation associated membrane protein 2	8153.97	0.00422438	0.899487	0.986721
EIF3H	eukaryotic translation initiation factor 3 subunit H	3126.55	-0.00330088	0.516895	0.917285		PPP1CA	protein phosphatase 1 catalytic subunit alpha	2045.92	0.000125754	0.923873	0.987546
ZDHHC20	zinc finger DHHC-type palmitoyltransferase 20	1666.33	-0.00286921	0.517523	0.917285		RBM3	RNA binding motif protein 3	5107.9	0.000153879	0.923998	0.987546
RB1CC1	RB1 inducible coiled-coil 1	1788.8	-0.00338182	0.517824	0.917285		POGZ	pogo transposable element derived with ZNF domain	1347.15	0.000203476	0.907268	0.987546
GALNS	galactosamine (N-acetyl)-6-sulfatase	1792.71	-0.00270343	0.51789	0.917285		SNX5	sorting nexin 5	1277.5	0.000218594	0.917792	0.987546
MEX3C	mex-3 RNA binding family member C	1126.36	-0.00215635	0.518492	0.917285		PIP5K1A	phosphatidylinositol-4-phosphate 5-kinase type 1 alpha	1749.24	0.000230533	0.922689	0.987546
DNAJC21	DnaJ heat shock protein family (Hsp40) member C21	1410.85	-0.00262513	0.520339	0.917721		IGFBP2	insulin like growth factor binding protein 2	15305.9	0.000258388	0.907096	0.987546
TMCO3	transmembrane and coiled-coil domains 3	3578.62	-0.00242891	0.520705	0.917721		NEK6	NIMA related kinase 6	2468.56	0.0002902	0.923577	0.987546
DUSP14	dual specificity phosphatase 14	1206.91	-0.00248448	0.522045	0.91888		TP53	tumor protein p53	1168.38	0.00030683	0.916362	0.987546
RARG	retinoic acid receptor gamma	2230.46	-0.00272719	0.522527	0.91888		HGSNAT	heparan-alpha-glucosaminide N-acetyltransferase	3296	0.000323484	0.913974	0.987546
DHX9	DExH-box helicase 9	2835.95	-0.00314479	0.522835	0.91888		SRGAP2	SLIT-ROBO Rho GTPase activating protein 2	1374.11	0.000331879	0.918562	0.987546
MOB3A	MOB kinase activator 3A	1746.34	-0.00268062	0.523088	0.91888		QSOX1	quiescin sulfhydryl oxidase 1	8498.81	0.000334224	0.924177	0.987546
CAB39	calcium binding protein 39	1374.55	-0.00259863	0.52356	0.91888		KIAA1644	shisa like 1	4644.75	0.000336205	0.91812	0.987546
IVD	isovaleryl-CoA dehydrogenase	1832.77	-0.0010013	0.523906	0.918943		FIBIN	fin bud initiation factor homolog	1258.87	0.000356115	0.918166	0.987546
CRKL	CRK like proto-oncogene, adaptor protein	1443.7	-0.00268723	0.524358	0.919313		IRX3	iroquois homeobox 3	1637.66	0.000370897	0.909169	0.987546
SLC44A1	solute carrier family 44 member 1	5907.73	-0.00328659	0.525129	0.919398		NEDD9	neural precursor cell expressed, developmentally down-regulated 9	5532.66	0.000386326	0.923286	0.987546
ZZZ3	zinc finger ZZ-type containing 3	1313.79	-0.00278126	0.526192	0.920414		PSMC6	proteasome 26S subunit, ATPase 6	1162.54	0.000399935	0.917737	0.987546
TERF2IP	TERF2 interacting protein	1428.27	-0.00288845	0.526724	0.92063		ARHGAP17	Rho GTPase activating protein 17	1168.03	0.00040945	0.921415	0.987546
TRIM25	tripartite motif containing 25	1921.64	-5.69315e-05	0.526895	0.92063		PTGR1	prostaglandin reductase 1	1159.25	0.000442501	0.908546	0.987546
DR1	down-regulator of transcription 1	1444.27	-0.00260206	0.527375	0.92063		LHFP	LHFPL tetraspan subfamily member 6	5823.89	0.000453092	0.919475	0.987546
IGFBP6	insulin like growth factor binding protein 6	4242.1	-0.00254953	0.527783	0.92063		PYGB	glycogen phosphorylase B	6751.46	0.000473159	0.917268	0.987546
PYCR1	pyrroline-5-carboxylate reductase 1	2520.29	-0.00145767	0.52844	0.92063		ADGRA2	adhesion G protein-coupled receptor A2	3939.12	0.000482632	0.918688	0.987546
MYL12A	myosin light chain 12A	9145.62	-0.00365654	0.52853	0.92063		AEBP1	AE binding protein 1	12849.7	0.000492722	0.915987	0.987546
DNAJC7	DnaJ heat shock protein family (Hsp40) member C7	1364.84	-0.0025714	0.529623	0.92063		ZFAND5	zinc finger AN1-type containing 5	3646.41	0.00049717	0.913347	0.987546
NCOR2	nuclear receptor corepressor 2	5700.23	-0.00244917	0.529632	0.92063		ZBTB4	zinc finger and BTB domain containing 4	3175.94	0.000515975	0.910391	0.987546
TWIST1	twist family bHLH transcription factor 1	2382.37	-0.00259082	0.529777	0.92063		MED16	mediator complex subunit 16	1258.42	0.000555327	0.919495	0.987546
MYO9B	myosin IXB	3421.68	-0.00324855	0.530373	0.92063		AKT1	AKT serine/threonine kinase 1	3910.5	0.000673742	0.90688	0.987546
RTCB	RNA 2',3'-cyclic phosphate and 5'-OH ligase	1378.55	-0.00277258	0.531752	0.92063		MIER1	MIER1 transcriptional regulator	1146.3	0.000719462	0.91859	0.987546
DDB1	damage specific DNA binding protein 1	5057.89	-0.00300078	0.531767	0.92063		TIMP2	TIMP metallopeptidase inhibitor 2	31753.6	0.000778346	0.916693	0.987546
TMED2	transmembrane p24 trafficking protein 2	5305.67	-0.00389789	0.532868	0.92063		RPS27A	ribosomal protein S27a	7773.93	0.000842181	0.921844	0.987546
RPL32	ribosomal protein L32	8433.64	-0.00336555	0.533292	0.92063		KCTD10	potassium channel tetramerization domain containing 10	4909.25	0.000874677	0.92429	0.987546
ATP1A2	ATPase Na+/K+ transporting subunit alpha 2	2159.34	-0.00111395	0.533662	0.92063		DSE	dermatan sulfate epimerase	4080.34	0.0010892	0.922086	0.987546
TRAF7	TNF receptor associated factor 7	2794.34	-0.0022655	0.534295	0.92063		EIF4B	eukaryotic translation initiation factor 4B	11818	0.00123889	0.92244	0.987546
EIF4EBP1	eukaryotic translation initiation factor 4E binding protein 1	1519.54	-0.00151273	0.535025	0.92063		RPL18A	ribosomal protein L18a	8860.08	0.00203952	0.919909	0.987546
SMAP2	small ArfGAP2	1212.94	-0.0013849	0.535123	0.92063		SLC39A13	solute carrier family 39 member 13	3809.55	0.00471636	0.915371	0.987546
TNFRSF12A	TNF receptor superfamily member 12A	2131.38	-0.00265799	0.536401	0.92063		NAA50	N-alpha-acetyltransferase 50, NatE catalytic subunit	2653.65	0.00509836	0.920563	0.987546
SH2B1	SH2B adaptor protein 1	2210.95	-0.00221912	0.537755	0.92063		PUF60	poly(U) binding splicing factor 60	1818.27	0.000124931	0.92644	0.988696
DHX38	DEAH-box helicase 38	1460.52	-0.00262038	0.537784	0.92063		NIPA2	NIPA magnesium transporter 2	1202.8	0.000535806	0.926012	0.988696
PPFIA1	PTPRF interacting protein alpha 1	1737.42	-0.0026726	0.538107	0.92063		BAG2	BAG cochaperone 2	1299.21	0.000295337	0.929378	0.988894
LSM14A	LSM14A mRNA processing body assembly factor	2230.83	-0.00293446	0.538805	0.92063		PLRG1	pleiotropic regulator 1	1275.11	0.000592729	0.929205	0.988894
S100A11	S100 calcium binding protein A11	7765.49	-0.00252716	0.539152	0.92063		ASXL1	ASXL transcriptional regulator 1	2506.06	0.000977091	0.928408	0.988894
TP53I11	tumor protein p53 inducible protein 11	8410.98	-0.00306601	0.539227	0.92063		COPB2	COPI coat complex subunit beta 2	5573.38	0.00183958	0.928504	0.988894
AHSA1	activator of HSP90 ATPase activity 1	1348.27	-0.00317788	0.539598	0.92063		FAM168B	family with sequence similarity 168 member B	3752.43	0.00262702	0.928406	0.988894
FAM210B	family with sequence similarity 210 member B	2137.07	-0.002836	0.540127	0.92063		SPATA18	spermatogenesis associated 18	1256.8	0.000247023	0.93075	0.989084
TPD52L2	TPD52 like 2	3719.78	-0.00274657	0.540253	0.92063		AREL1	apoptosis resistant E3 ubiquitin protein ligase 1	1274.34	4.79979e-05	0.935239	0.989521
PLIN3	perilipin 3	5294.05	-0.00260483	0.540475	0.92063		PPARD	peroxisome proliferator activated receptor delta	1554.51	0.000140987	0.933681	0.989521
MFSD10	major facilitator superfamily domain containing 10	1745.32	-0.000654241	0.54182	0.92063		USP7	ubiquitin specific peptidase 7	1960.88	0.000218136	0.934476	0.989521
DPP8	dipeptidyl peptidase 8	1159.29	-0.00240802	0.543969	0.92063		TMEM98	transmembrane protein 98	2130.83	0.00027395	0.933933	0.989521
NCOA6	nuclear receptor coactivator 6	1224.63	-0.00208529	0.544052	0.92063		RSL1D1	ribosomal L1 domain containing 1	2177.79	0.000371047	0.932279	0.989521
MAZ	MYC associated zinc finger protein	2978.45	-0.00281143	0.544555	0.92063		SF3B2	splicing factor 3b subunit 2	3879.63	0.000521798	0.935473	0.989521
ASAP3	ArfGAP with SH3 domain, ankyrin repeat and PH domain 3	4561.14	-0.00313059	0.544567	0.92063		RWDD1	RWD domain containing 1	1239.49	0.000317751	0.936363	0.989536
LAMC1	laminin subunit gamma 1	27668.6	-0.00223381	0.544782	0.92063		BSDC1	BSD domain containing 1	1602.91	9.13588e-05	0.938957	0.99016
HSPA13	heat shock protein family A (Hsp70) member 13	1180.04	-0.00232305	0.545337	0.92063		PSMD4	proteasome 26S subunit, non-ATPase 4	1595.02	0.000489797	0.938703	0.99016
AHDC1	AT-hook DNA binding motif containing 1	1352.41	-0.00226132	0.545423	0.92063		KLHDC3	kelch domain containing 3	1707.39	0.00130636	0.93894	0.99016
PFKL	phosphofructokinase, liver type	2540.07	-0.000522045	0.545441	0.92063		NFKBIA	NFKB inhibitor alpha	1447.04	0.000253437	0.939866	0.990221
KCTD12	potassium channel tetramerization domain containing 12	4260.52	-0.00306791	0.546873	0.92063		TXNRD1	thioredoxin reductase 1	8277.5	0.000376236	0.939819	0.990221
HSD17B4	hydroxysteroid 17-beta dehydrogenase 4	2328.38	-0.00223255	0.54769	0.92063		ATP5F1	ATP synthase peripheral stalk-membrane subunit b	2277.08	0.000110506	0.940488	0.990603
CPSF2	cleavage and polyadenylation specific factor 2	1607.66	-0.00275258	0.547993	0.92063		FKBP1A	FKBP prolyl isomerase 1A	4765.75	0.000100521	0.941376	0.990854
SUMF1	sulfatase modifying factor 1	1470.67	-0.00164432	0.54837	0.92063		SYNCRIP	synaptotagmin binding cytoplasmic RNA interacting protein	3277.42	0.000109378	0.941156	0.990854
EPAS1	endothelial PAS domain protein 1	15702.8	-0.00717346	0.54851	0.92063		SSH2	slingshot protein phosphatase 2	2670.66	0.000279313	0.941547	0.990854
OPA1	OPA1 mitochondrial dynamin like GTPase	1476.99	-0.00240612	0.548632	0.92063		EFTUD2	elongation factor Tu GTP binding domain containing 2	1529.63	0.000299441	0.941766	0.990854
TBC1D14	TBC1 domain family member 14	1158.77	-0.00245781	0.548856	0.92063		INF2	inverted formin 2	3507.33	0.000255419	0.943415	0.991222
GPR176	G protein-coupled receptor 176	3884.31	-0.00297056	0.549179	0.92063		RPS27	ribosomal protein S27	7956.76	1.40017e-06	0.946998	0.99169
GTF2I	general transcription factor IIi	2137.3	-0.00266334	0.549188	0.92063		PRCP	prolylcarboxypeptidase	4052.82	6.89464e-05	0.950417	0.99169
SH2B3	SH2B adaptor protein 3	1565.79	-0.00232881	0.549356	0.92063		PGM3	phosphoglucomutase 3	1466.29	0.000146864	0.948971	0.99169
AK3	adenylate kinase 3	1673	-0.00281275	0.549727	0.92063		TGFB2	transforming growth factor beta 2	2965.53	0.000164221	0.953299	0.99169
MXI1	MAX interactor 1, dimerization protein	1215.4	-0.00203687	0.54979	0.92063		ZMYM2	zinc finger MYM-type containing 2	1520.35	0.000193073	0.946599	0.99169
P4HB	prolyl 4-hydroxylase subunit beta	28739.3	-0.00313322	0.550218	0.92063		DLST	dihydrolipoamide S-succinyltransferase	2727.65	0.000195926	0.95605	0.99169
CHD6	chromodomain helicase DNA binding protein 6	1183.61	-0.00217353	0.550255	0.92063		HNRNPA3	heterogeneous nuclear ribonucleoprotein A3	3047.92	0.000197777	0.946779	0.99169
MYDGF	myeloid derived growth factor	1860.79	-0.00238828	0.550259	0.92063		NCLN	nicalin	1764.89	0.000229252	0.956762	0.99169
ATF6B	activating transcription factor 6 beta	1969.85	-0.00273674	0.550985	0.92063		COX7C	cytochrome c oxidase subunit 7C	1648.2	0.000230553	0.94997	0.99169
OCRL	OCRL inositol polyphosphate-5-phosphatase	1217.5	-0.00233681	0.552168	0.92063		GPR108	G protein-coupled receptor 108	1407.76	0.000245414	0.950618	0.99169
NACC1	nucleus accumbens associated 1	2296.04	-0.00288123	0.552401	0.92063		LRRK1	leucine rich repeat kinase 1	1151.11	0.000267815	0.947006	0.99169
RNF14	ring finger protein 14	1258.47	-0.00223618	0.552465	0.92063		TMEM230	transmembrane protein 230	2256.5	0.000278286	0.945826	0.99169
ZFR	zinc finger RNA binding protein	3311.86	-0.00313993	0.552616	0.92063		TIMP3	TIMP metallopeptidase inhibitor 3	57032.8	0.000284258	0.947682	0.99169
ATXN7L3B	ataxin 7 like 3B	2168.71	-0.00243682	0.554006	0.92063		C16orf72	chromosome 16 open reading frame 72	1771.41	0.000331048	0.94882	0.99169
POLD2	DNA polymerase delta 2, accessory subunit	1401.37	-0.00235767	0.554189	0.92063		WDTC1	WD and tetratricopeptide repeats 1	2042.49	0.00033171	0.946684	0.99169
ACTR1B	actin related protein 1B	1313.39	-0.00254375	0.554253	0.92063		HSBP1	heat shock factor binding protein 1	2315.46	0.000332815	0.946857	0.99169
SAE1	SUMO1 activating enzyme subunit 1	2103.53	-0.00284214	0.554998	0.92063		VARS	valyl-tRNA synthetase 1	1727.39	0.000351935	0.95524	0.99169
SETD2	SET domain containing 2, histone lysine methyltransferase	1622.07	-0.002559	0.555007	0.92063		DHX15	DEAH-box helicase 15	2202.51	0.000352676	0.9547	0.99169
DGCR2	DiGeorge syndrome critical region gene 2	2236.21	-0.00295006	0.555461	0.92063		ALKBH5	alkB homolog 5, RNA demethylase	1509.79	0.000534508	0.952552	0.99169
GOPC	golgi associated PDZ and coiled-coil motif containing	1854.26	-0.00248426	0.555582	0.92063		TMEM50A	transmembrane protein 50A	3319.64	0.000630513	0.952521	0.99169
ITGB1BP1	integrin subunit beta 1 binding protein 1	1346.42	-0.00246903	0.555691	0.92063		MFN2	mitofusin 2	2226.88	0.000648753	0.955894	0.99169
YY1	YY1 transcription factor	2000.31	-0.00266837	0.555743	0.92063		RPL11	ribosomal protein L11	9740.31	0.000661486	0.95244	0.99169
RSPRY1	ring finger and SPRY domain containing 1	1287.72	-0.00254665	0.555942	0.92063		ELOVL5	ELOVL fatty acid elongase 5	3311.32	0.00106495	0.946192	0.99169
TCTA	T cell leukemia translocation altered	1477.93	-0.00202767	0.556004	0.92063		MLX	MAX dimerization protein MLX	1140.39	0.00110252	0.953751	0.99169
FBLN1	fibulin 1	27649.6	-0.00264606	0.556213	0.92063		METTL9	methyltransferase like 9	1853.7	0.00129917	0.953625	0.99169
ANKLE2	ankyrin repeat and LEM domain containing 2	2359.67	-0.0022139	0.556537	0.92063		SRSF4	serine and arginine rich splicing factor 4	1180.33	0.00168777	0.950623	0.99169
CERCAM	cerebral endothelial cell adhesion molecule	8223.87	-0.00388504	0.557089	0.92063		SMARCA5	SWI/SNF related, matrix associated, actin dependent regulator of chromatin, subfamily a, member 5	2181.15	0.00223761	0.953215	0.99169
STRAP	serine/threonine kinase receptor associated protein	2987.04	-0.00124953	0.557203	0.92063		EDF1	endothelial differentiation related factor 1	3024.93	0.00378821	0.956404	0.99169
SNX18	sorting nexin 18	2304.13	-0.00281594	0.558058	0.921243		PTMA	prothymosin alpha	9531.19	0.00415588	0.948185	0.99169
PRKCSH	protein kinase C substrate 80K-H	8051.69	-0.00319814	0.558484	0.921546		LMF2	lipase maturation factor 2	2903.22	5.24414e-05	0.959491	0.991822
ELAVL1	ELAV like RNA binding protein 1	1200.39	-0.00195705	0.560436	0.922779		S100A4	S100 calcium binding protein A4	2751.17	0.000117695	0.957743	0.991822
SLK	STE20 like kinase	2131.33	-0.00227886	0.560589	0.922779		ST6GAL1	ST6 beta-galactoside alpha-2,6-sialyltransferase 1	1413.55	0.000193724	0.958681	0.991822
H3F3B	H3.3 histone B	4327.03	-0.00272558	0.5621	0.922779		A4GALT	alpha 1,4-galactosyltransferase (P blood group)	1739.27	0.000220045	0.959291	0.991822
ZBTB16	zinc finger and BTB domain containing 16	2546.88	-0.00239153	0.56235	0.922779		FBXO11	F-box protein 11	1846.75	0.000294065	0.959182	0.991822
BSG	basigin (Ok blood group)	13317.6	-0.00121535	0.562978	0.922779		P4HA2	prolyl 4-hydroxylase subunit alpha 2	2126.91	0.000542871	0.959267	0.991822
STOML2	stomatin like 2	1211.44	-0.0023131	0.56361	0.922779		GIGYF2	GRB10 interacting GYF protein 2	1684.71	0.000677396	0.95758	0.991822
SSH1	slingshot protein phosphatase 1	3148.91	-0.00296454	0.56378	0.922779		EFR3A	EFR3 homolog A	2207.59	0.00108256	0.958506	0.991822
MTPN	myotrophin	5312.08	-0.00287013	0.564971	0.922779		PPP2CB	protein phosphatase 2 catalytic subunit beta	2242.66	0.000106849	0.963045	0.992007
DCAF5	DDB1 and CUL4 associated factor 5	1735.85	-0.00248199	0.565207	0.922779		VDAC2	voltage dependent anion channel 2	1823.72	0.000186171	0.963173	0.992007
VAPA	VAMP associated protein A	2463.71	-0.00273555	0.565427	0.922779		ACSL3	acyl-CoA synthetase long chain family member 3	2885.34	0.000213027	0.964184	0.992007
FAU	FAU ubiquitin like and ribosomal protein S30 fusion	2411.8	-0.00236875	0.565674	0.922779		USP53	ubiquitin specific peptidase 53	6152.78	0.000227056	0.962968	0.992007
STXBP1	syntaxin binding protein 1	1250.43	-0.00185456	0.565847	0.922779		HMGN4	high mobility group nucleosomal binding domain 4	1320.67	0.000498718	0.962021	0.992007
RAF1	Raf-1 proto-oncogene, serine/threonine kinase	4537.53	-0.00315626	0.566022	0.922779		TMEM109	transmembrane protein 109	2631.38	4.80891e-05	0.967475	0.992319
BTD	biotinidase	1300.27	-0.000205489	0.566039	0.922779		MT-CO1	cytochrome c oxidase subunit I	184172	0.000101906	0.968475	0.992319
ITGA3	integrin subunit alpha 3	3627.9	-0.00261145	0.566999	0.922854		LTBP4	latent transforming growth factor beta binding protein 4	1182.51	0.000141097	0.96903	0.992319
RPL5	ribosomal protein L5	12109.8	-0.00011644	0.567017	0.922854		STS	steroid sulfatase	1216.81	0.000154204	0.968337	0.992319
FOXC1	forkhead box C1	1288.87	-0.00175673	0.568211	0.92339		PNPLA2	patatin like phospholipase domain containing 2	2829.29	0.00051945	0.969307	0.992319
STON1	stonin 1	1455.82	-0.00295272	0.569611	0.923489		BRD3	bromodomain containing 3	1224.68	0.00236834	0.965094	0.992319
ABL1	ABL proto-oncogene 1, non-receptor tyrosine kinase	4413.25	-0.00297568	0.569991	0.923489		FADS2	fatty acid desaturase 2	9325.31	8.09247e-05	0.971084	0.993213
GNL1	G protein nucleolar 1 (putative)	1701.63	-0.00536925	0.570487	0.923489		GADD45A	growth arrest and DNA damage inducible alpha	2037.14	1.37563e-05	0.975594	0.993295
ACP1	acid phosphatase 1	1130.94	-0.0021245	0.570554	0.923489		EXT1	exostosin glycosyltransferase 1	2511.86	1.59571e-05	0.980738	0.993295
C16orf45	bMERB domain containing 1	1280.18	-0.00299143	0.571503	0.923869		CEMIP	cell migration inducing hyaluronidase 1	9154.44	4.66066e-05	0.98144	0.993295
ZKSCAN1	zinc finger with KRAB and SCAN domains 1	2880.84	-0.00289218	0.57235	0.924206		ALPL	alkaline phosphatase, biomineralization associated	3488.9	6.24142e-05	0.978964	0.993295
SNX33	sorting nexin 33	3118.82	-0.0027782	0.57245	0.924206		MT-ATP6	ATP synthase F0 subunit 6	34733.7	8.20933e-05	0.974564	0.993295
STAG2	stromal antigen 2	2177.12	-0.00284684	0.573495	0.924908		CD46	CD46 molecule	2982.2	8.49147e-05	0.977015	0.993295
PPIB	peptidylprolyl isomerase B	10211.4	-0.00287074	0.573909	0.924908		MAN2A2	mannosidase alpha class 2A member 2	1597.31	9.05651e-05	0.983494	0.993295
DDR1	discoidin domain receptor tyrosine kinase 1	2092.58	-0.00262834	0.574729	0.924908		GLI3	GLI family zinc finger 3	1997.53	9.46739e-05	0.981997	0.993295
ANXA11	annexin A11	4794.2	-0.00255891	0.57476	0.924908		RNF220	ring finger protein 220	1150.35	9.74937e-05	0.980828	0.993295
CFLAR	CASP8 and FADD like apoptosis regulator	3296.64	-0.00236646	0.575855	0.925004		ATMIN	ATM interactor	1486.08	0.000107325	0.982003	0.993295
WNT5A	Wnt family member 5A	7057.46	-0.00214768	0.577008	0.925897		RAD1	RAD1 checkpoint DNA exonuclease	1284.54	0.000113681	0.977356	0.993295
EMC7	ER membrane protein complex subunit 7	1326.73	-0.00192245	0.57764	0.925939		DLGAP4	DLG associated protein 4	3138.24	0.000134032	0.977103	0.993295
KAT6A	lysine acetyltransferase 6A	1357.54	-0.00213236	0.578035	0.925939		RPL23A	ribosomal protein L23a	8944.77	0.000134534	0.980321	0.993295
SKIV2L2	Mtr4 exosome RNA helicase	1187.29	-0.00244144	0.579443	0.926823		UQCRC1	ubiquinol-cytochrome c reductase core protein 1	4306.74	0.000140663	0.982597	0.993295
UNC13B	unc-13 homolog B	1727.95	-0.00255732	0.579899	0.926823		SUB1	SUB1 regulator of transcription	1911.27	0.00015265	0.977803	0.993295
USP24	ubiquitin specific peptidase 24	1524.12	-0.00270928	0.580118	0.926823		CCNG1	cyclin G1	3393.59	0.000208773	0.980416	0.993295
THBS3	thrombospondin 3	2719.1	-0.00278248	0.580388	0.926823		RBM15B	RNA binding motif protein 15B	2263.97	0.000280514	0.981418	0.993295
H3F3A	H3.3 histone A	1919.95	-0.00232313	0.581154	0.927269		GTF3C1	general transcription factor IIIC subunit 1	2136.64	0.000297129	0.981834	0.993295
DCBLD2	discoidin, CUB and LCCL domain containing 2	2545.14	-0.00222806	0.582774	0.928988		NUDC	nuclear distribution C, dynein complex regulator	1363.01	0.000311408	0.983048	0.993295
PDE7B	phosphodiesterase 7B	1254.02	-0.00212556	0.583532	0.928988		PSMB2	proteasome 20S subunit beta 2	1554.6	0.000334593	0.981561	0.993295
RANBP3	RAN binding protein 3	1225.44	-0.00251208	0.58364	0.928988		CST3	cystatin C	8185.48	0.000469475	0.97442	0.993295
ZC3H7A	zinc finger CCCH-type containing 7A	1831.97	-0.00118496	0.583834	0.928988		PTPRS	protein tyrosine phosphatase receptor type S	3286.98	0.000570222	0.97602	0.993295
ECM1	extracellular matrix protein 1	2337.11	-0.00215368	0.583936	0.928988		EEF1B2	eukaryotic translation elongation factor 1 beta 2	5011.21	0.000705326	0.983323	0.993295
YAP1	Yes1 associated transcriptional regulator	5992.52	-0.00206266	0.585278	0.929874		CPQ	carboxypeptidase Q	1930.2	0.000706965	0.983173	0.993295
LARS	leucyl-tRNA synthetase 1	3354.01	-0.00198623	0.585487	0.929874		ARHGAP1	Rho GTPase activating protein 1	3076.96	0.000940861	0.976114	0.993295
KDM3B	lysine demethylase 3B	1518.2	-0.00241575	0.586888	0.929874		STK24	serine/threonine kinase 24	2568.14	0.00100329	0.980735	0.993295
SNX3	sorting nexin 3	2945.54	-0.00243869	0.586893	0.929874		RBBP7	RB binding protein 7, chromatin remodeling factor	1814.13	0.00116461	0.973203	0.993295
NEXN	nexilin F-actin binding protein	3965.2	-0.00228036	0.588149	0.929881		MKRN2	makorin ring finger protein 2	1147.1	0.00186396	0.973965	0.993295
PLEKHB2	pleckstrin homology domain containing B2	1648.08	-0.00301399	0.588625	0.92989		BCAR3	BCAR3 adaptor protein, NSP family member	1196.2	0.00273564	0.973411	0.993295
NFE2L2	nuclear factor, erythroid 2 like 2	3833.25	-0.0025806	0.588646	0.92989		CCDC68	coiled-coil domain containing 68	1567.33	1.01457e-05	0.987174	0.994622
ATP5A1	ATP synthase F1 subunit alpha	6771.53	-0.00804231	0.589045	0.929977		ITM2B	integral membrane protein 2B	8156.82	8.58154e-05	0.987322	0.994622
PLCD1	phospholipase C delta 1	1371.81	-0.00119769	0.589785	0.930533		DCTN2	dynactin subunit 2	3424.11	0.000247783	0.988383	0.995166
SPG7	SPG7 matrix AAA peptidase subunit, paraplegin	1619.62	-0.00212686	0.590832	0.931351		MAT2B	methionine adenosyltransferase 2B	1366.59	5.1421e-05	0.991522	0.997799
GPR1	G protein-coupled receptor 1	1985.06	-0.00182094	0.591007	0.931351		EIF2AK1	eukaryotic translation initiation factor 2 alpha kinase 1	2189.75	0.000408264	0.992454	0.99821
P3H1	prolyl 3-hydroxylase 1	4107.12	-0.00277243	0.591393	0.931351		SIAE	sialic acid acetylesterase	1388.66	3.02924e-05	0.993854	0.998871
MAPK1	mitogen-activated protein kinase 1	3303.84	-0.00275651	0.591524	0.931351		PPP6R1	protein phosphatase 6 regulatory subunit 1	1689.49	5.60885e-07	0.994519	0.99897
PIK3CA	phosphatidylinositol-4,5-bisphosphate 3-kinase catalytic subunit alpha	1436.17	-0.00177086	0.592112	0.931406		NONO	non-POU domain containing octamer binding	6597.23	0.000247351	0.995318	0.999246
ZFYVE9	zinc finger FYVE-type containing 9	1151.83	-0.00194433	0.593481	0.931742		MT-ND5	NADH dehydrogenase subunit 5	34576.8	1.11178e-05	0.996957	0.999454
PGRMC1	progesterone receptor membrane component 1	2389.66	-0.0025162	0.596323	0.931742		UPF3A	UPF3A regulator of nonsense mediated mRNA decay	1153.15	9.82202e-05	0.996314	0.999454
PITPNA	phosphatidylinositol transfer protein alpha	1755.37	-0.00249226	0.596453	0.931742		SLC41A1	solute carrier family 41 member 1	1994.33	0.000130686	0.99762	0.999454
CS	citrate synthase	2475.1	-0.00128919	0.59698	0.931742		CBX6	chromobox 6	3967.67	0.000292094	0.997451	0.999454
SEPW1	selenoprotein W	1747.42	-0.00222396	0.597169	0.931742		GLO1	glyoxalase I	2085.18	0.00205227	0.997022	0.999454
GNAI3	G protein subunit alpha i3	2105.93	-0.00147096	0.597489	0.931742		COG4	component of oligomeric golgi complex 4	1262.96	0.000173986	0.998466	0.999629
PLTP	phospholipid transfer protein	1139.11	-0.000956807	0.598674	0.931742		RYK	receptor like tyrosine kinase	1747.33	0.000414109	0.998843	0.999629
CAPRIN1	cell cycle associated protein 1	6918.61	-0.00218959	0.598722	0.931742		PNRC1	proline rich nuclear receptor coactivator 1	1465.71	0.000767432	0.999522	0.999784
YIF1B	Yip1 interacting factor homolog B, membrane trafficking protein	1649.6	-0.00222935	0.59936	0.931742		UBE2N	ubiquitin conjugating enzyme E2 N	1198.22	6.78922e-06	0.999853	0.999853
NUDCD3	NudC domain containing 3	1430.92	-0.00189108	0.600289	0.931742		CCDC130	coiled-coil domain containing 130	553.552	2.06847e-07	0.999765
PUM2	pumilio RNA binding family member 2	1855.52	-0.00190346	0.600619	0.931742		NXPE2	neurexophilin and PC-esterase domain family member 2	3.56654	2.43059e-07	0.997958
ATXN10	ataxin 10	1704.77	-0.00156482	0.60136	0.931771		RP11-785D18.3		9.79751	2.58858e-07	0.999444
KPNA3	karyopherin subunit alpha 3	1892.13	-0.00205361	0.60162	0.931771		HIF1A-AS2	HIF1A antisense RNA 3	6.18612	2.6837e-07	0.993373
NCSTN	nicastrin	3826.31	-0.00250988	0.602675	0.93274		MMP3	matrix metallopeptidase 3	7.00905	3.12634e-07	0.993357
LPGAT1	lysophosphatidylglycerol acyltransferase 1	1842.51	-0.00165823	0.603955	0.933932		RP11-334A14.2		12.5557	4.03427e-07	0.999864
ADRM1	adhesion regulating molecule 1	1386.85	-0.00327088	0.604179	0.933932		VAC14-AS1	VAC14 antisense RNA 1	33.4751	6.00287e-07	0.897927
PPP3CB	protein phosphatase 3 catalytic subunit beta	1405.23	-0.00186129	0.604803	0.934518		COL4A6	collagen type IV alpha 6 chain	3.23197	7.26401e-07	0.997749
MT-ND4L	NADH dehydrogenase subunit 4L	10079.8	-0.00117019	0.605089	0.934571		DCST2	DC-STAMP domain containing 2	12.6269	7.38567e-07	0.999905
NUMA1	nuclear mitotic apparatus protein 1	6804.31	-7.47211e-05	0.605327	0.934571		CTC-329D1.2		3.61901	7.39663e-07	0.99332
OSBPL8	oxysterol binding protein like 8	2405.97	-0.00214994	0.606115	0.93503		HOOK2	hook microtubule tethering protein 2	548.499	8.49475e-07	0.869388
CABIN1	calcineurin binding protein 1	1462.5	-0.00112025	0.607001	0.935529		AP000487.5		10.5958	9.30845e-07	0.999372
CDC27	cell division cycle 27	1927.42	-0.010169	0.607629	0.935529		SMARCAD1	SWI/SNF-related, matrix-associated actin-dependent regulator of chromatin, subfamily a, containing DEAD/H box 1	911.156	1.02963e-06	0.986969
SBDS	SBDS ribosome maturation factor	2795.13	-0.00186338	0.608061	0.935529		HNRNPKP4	heterogeneous nuclear ribonucleoprotein K pseudogene 4	121.244	1.15007e-06	0.867207
PMPCB	peptidase, mitochondrial processing subunit beta	1124.93	-0.00212869	0.60868	0.935529		RP11-85G20.1	ribosomal protein L18a pseudogene 1	11.2438	1.24489e-06	0.999083
DNAJA2	DnaJ heat shock protein family (Hsp40) member A2	1393.92	-0.00222721	0.608814	0.935529		AC091492.2		3.43521	1.54727e-06	0.998118
FOXC2	forkhead box C2	1360.02	-0.0019245	0.609438	0.935529		RP11-573D15.2	long intergenic non-protein coding RNA 2043	13.0973	1.55854e-06	0.99892
FRMD6	FERM domain containing 6	4375.98	-0.00258745	0.609607	0.935529		MT-TA		8.41006	1.59886e-06	0.998714
RRM2B	ribonucleotide reductase regulatory TP53 inducible subunit M2B	1829.59	-0.00197058	0.610058	0.935529		RP11-958F21.1	long intergenic non-protein coding RNA 1894	12.8348	1.60893e-06	0.998418
TFE3	transcription factor binding to IGHM enhancer 3	3496.39	-0.00127561	0.610517	0.935529		RP11-350J20.5		4.97837	1.93714e-06	0.992089
CCT8	chaperonin containing TCP1 subunit 8	2400.21	-0.00159907	0.610713	0.935529		MYH15	myosin heavy chain 15	8.13635	1.94349e-06	0.997129
TMED4	transmembrane p24 trafficking protein 4	1617.11	-0.00182227	0.611262	0.935529		RP5-1050D4.5		38.4207	2.10631e-06	0.998954
EPHB6	EPH receptor B6	1434.34	-0.00223893	0.61136	0.935529		JAG2	jagged canonical Notch ligand 2	22.2125	2.32068e-06	0.998014
XRCC5	X-ray repair cross complementing 5	4979.77	-0.0028401	0.611445	0.935529		RP11-259N19.1		30.5666	2.34855e-06	0.998533
IPO5	importin 5	4095.47	-0.00216263	0.611833	0.935529		SOCS1	suppressor of cytokine signaling 1	27.9425	2.60295e-06	0.998355
SOD1	superoxide dismutase 1	2486.11	-0.00237093	0.613659	0.935558		INHBE	inhibin subunit beta E	29.0339	2.66904e-06	0.997576
HERC4	HECT and RLD domain containing E3 ubiquitin protein ligase 4	2017.06	-0.00150456	0.613899	0.935558		STARD6	StAR related lipid transfer domain containing 6	4.47924	3.18608e-06	0.992679
NUDT4	nudix hydrolase 4	6476.97	-0.00836493	0.614133	0.935558		RP11-932O9.7		9.05582	3.43578e-06	0.995325
PTPN1	protein tyrosine phosphatase non-receptor type 1	1384.77	-0.00221012	0.61429	0.935558		FAM157A	family with sequence similarity 157 member A	13.2815	3.48313e-06	0.995894
PDAP1	PDGFA associated protein 1	2287.18	-0.00232177	0.614328	0.935558		C9orf106		10.2828	4.00748e-06	0.994024
PCSK5	proprotein convertase subtilisin/kexin type 5	1147.65	-0.00149597	0.614542	0.935558		RP11-498C9.2		3.60917	4.41238e-06	0.984741
TXNDC15	thioredoxin domain containing 15	1737.19	-0.00204644	0.614599	0.935558		UBXN10	UBX domain protein 10	5.13184	4.69734e-06	0.989566
EMP3	epithelial membrane protein 3	3128.18	-0.00231726	0.615454	0.935558		LINC01057	SLC44A3 antisense RNA 1	28.2301	4.83507e-06	0.996522
EEF2	eukaryotic translation elongation factor 2	78808.2	-0.00262603	0.615695	0.935558		RP11-972P1.11		4.9832	5.07892e-06	0.98845
PDZD8	PDZ domain containing 8	1257.51	-0.0017139	0.615776	0.935558		PDK4	pyruvate dehydrogenase kinase 4	234.218	5.16726e-06	0.97936
TMEM181	transmembrane protein 181	1922.01	-0.00175259	0.617545	0.936969		TPTE2P1		17.6687	5.32257e-06	0.993081
BANF1	BAF nuclear assembly factor 1	1212.35	-0.00193218	0.617979	0.936969		SHQ1	SHQ1, H/ACA ribonucleoprotein assembly factor	302.342	5.38686e-06	0.998529
TMED10	transmembrane p24 trafficking protein 10	8701.56	-0.00179536	0.619566	0.936969		CGB7	chorionic gonadotropin subunit beta 7	4.97949	5.42679e-06	0.988728
PDLIM2	PDZ and LIM domain 2	2179.6	-0.00165048	0.61959	0.936969		LL0XNC01-116E7.2		12.4939	5.5211e-06	0.992575
RAB31	RAB31, member RAS oncogene family	6301.46	-0.00249252	0.620236	0.936969		EXPH5	exophilin 5	22.6757	5.69066e-06	0.994418
FIBP	FGF1 intracellular binding protein	1214.98	-0.00185376	0.620497	0.936969		CD24P4		11.6192	5.76558e-06	0.983913
CTSZ	cathepsin Z	8709.41	-0.00287821	0.620808	0.936969		FOXQ1	forkhead box Q1	6.12301	6.13145e-06	0.987916
SLC39A9	solute carrier family 39 member 9	1761.62	-0.00209759	0.62088	0.936969		CCL13	C-C motif chemokine ligand 13	13.196	6.13415e-06	0.991533
ANTXR2	ANTXR cell adhesion molecule 2	3070.35	-0.00203894	0.62155	0.937408		WDR63	dynein axonemal intermediate chain 3	55.9749	6.23276e-06	0.995055
PES1	pescadillo ribosomal biogenesis factor 1	1296.87	-0.000515422	0.623823	0.938811		MAGEA4	MAGE family member A4	9.67378	6.51397e-06	0.988956
RAB1B	RAB1B, member RAS oncogene family	3869.12	-0.00234999	0.624143	0.938826		TMEM178A	transmembrane protein 178A	34.2379	6.74237e-06	0.81935
TUBB6	tubulin beta 6 class V	3957.78	-0.00222352	0.624325	0.938826		TCEB1P2		4.73437	6.80138e-06	0.984012
PPP2R5E	protein phosphatase 2 regulatory subunit B'epsilon	1192.44	-0.00193938	0.624674	0.93898		RP11-298D21.3		3.51638	6.90517e-06	0.969398
SSR4	signal sequence receptor subunit 4	3033.89	-0.00192154	0.625025	0.939062		CENPU	centromere protein U	97.4273	6.93984e-06	0.994689
ERCC2	ERCC excision repair 2, TFIIH core complex helicase subunit	1667.42	-0.00168641	0.626003	0.939062		NKX2-5	NK2 homeobox 5	4.86024	6.98726e-06	0.96796
SNX14	sorting nexin 14	1206.8	-0.00208429	0.626006	0.939062		SEPHS1P6	selenophosphate synthetase 1 pseudogene 6	5.45432	7.00176e-06	0.985865
DNM1L	dynamin 1 like	1886.21	-0.00243513	0.626206	0.939062		SEC1P	secretory blood group 1, pseudogene	10.2	7.34319e-06	0.987589
USP48	ubiquitin specific peptidase 48	1386.91	-0.00223755	0.62701	0.939333		SOX18	SRY-box transcription factor 18	2.99439	8.01331e-06	0.975606
SOCS3	suppressor of cytokine signaling 3	1319.91	-0.00147838	0.627484	0.939333		RP5-1086K13.1		5.04134	8.10493e-06	0.978015
ATXN1L	ataxin 1 like	1126.65	-0.00178444	0.627947	0.939333		CTD-3222D19.8		19.0411	8.64539e-06	0.990782
VAPB	VAMP associated protein B and C	1273.04	-0.00132036	0.627973	0.939333		TSHZ2	teashirt zinc finger homeobox 2	2.82603	8.88516e-06	0.97473
PRKD3	protein kinase D3	1705.89	-0.001088	0.628118	0.939333		PRPH2	peripherin 2	94.4595	9.05229e-06	0.995094
ID3	inhibitor of DNA binding 3, HLH protein	4411.59	-0.00139313	0.628252	0.939333		EREG	epiregulin	3.91046	9.08538e-06	0.976518
ZDHHC5	zinc finger DHHC-type palmitoyltransferase 5	2682.37	-0.00344532	0.62839	0.939333		FAM126B	family with sequence similarity 126 member B	432.475	9.30427e-06	0.997651
FBXW2	F-box and WD repeat domain containing 2	1982.63	-0.00198528	0.628873	0.93937		SNX22	sorting nexin 22	8.76081	9.44401e-06	0.999529
PDIA5	protein disulfide isomerase family A member 5	2086.14	-0.00255563	0.630468	0.940299		RP11-214K3.24		4.53223	9.49727e-06	0.975191
LRPAP1	LDL receptor related protein associated protein 1	3191.32	-0.0026286	0.630854	0.940299		CCK	cholecystokinin	4.41427	9.59968e-06	0.97962
NKTR	natural killer cell triggering receptor	1388.44	-0.00118446	0.631366	0.940515		C8orf87	chromosome 8 putative open reading frame 87	2.50433	9.63725e-06	0.894546
SLC25A3	solute carrier family 25 member 3	9151.86	-0.00148849	0.633189	0.942128		RP11-157J24.1		4.83835	9.72588e-06	0.975373
ALDH3B1	aldehyde dehydrogenase 3 family member B1	1636.49	-0.0010248	0.634675	0.943811		H2BFS	H2B.S histone 1	6.01379	9.7744e-06	0.979478
UBA1	ubiquitin like modifier activating enzyme 1	6804.98	-0.00250872	0.635409	0.943811		LINC00517	long intergenic non-protein coding RNA 517	7.39274	1.01832e-05	0.982182
ABHD2	abhydrolase domain containing 2, acylglycerol lipase	3155.28	-0.00256113	0.635429	0.943811		ZNF385B	zinc finger protein 385B	26.8546	1.0341e-05	0.988325
NIPAL2	NIPA like domain containing 2	2723.73	-0.0028685	0.635804	0.943811		SWT1	SWT1 RNA endoribonuclease homolog	104.78	1.04767e-05	0.995197
TRAPPC1	trafficking protein particle complex 1	1211.19	-0.00150019	0.637335	0.945349		MRPL30	mitochondrial ribosomal protein L30	562.469	1.07873e-05	0.997635
SETD1B	SET domain containing 1B, histone lysine methyltransferase	1242.43	-0.00168097	0.637664	0.945349		SC22CB-1E7.1	ribosomal protein S17 pseudogene 16	31.8129	1.08701e-05	0.991005
CAMKK2	calcium/calmodulin dependent protein kinase kinase 2	1865.98	-0.0022746	0.638289	0.945349		TMED10P1		5.06525	1.11748e-05	0.974979
SMARCA4	SWI/SNF related, matrix associated, actin dependent regulator of chromatin, subfamily a, member 4	1772	-0.00217577	0.638339	0.945349		PLGLB1	plasminogen like B1	17.0714	1.12905e-05	0.986272
ARF1	ADP ribosylation factor 1	7108.19	-0.00161505	0.638991	0.945349		FAM198A	golgi associated kinase 1A	18.5378	1.14744e-05	0.987182
TRIOBP	TRIO and F-actin binding protein	2679.07	-0.00100469	0.639002	0.945349		YWHAZP5		12.4825	1.16882e-05	0.900403
RAB8A	RAB8A, member RAS oncogene family	1304.42	-0.00187518	0.639602	0.945532		RPL5P4	ribosomal protein L5 pseudogene 4	33.4705	1.169e-05	0.990165
EIF2AK4	eukaryotic translation initiation factor 2 alpha kinase 4	3268.07	-0.00273684	0.639957	0.94556		RPS2P32	ribosomal protein S2 pseudogene 32	14.9402	1.18968e-05	0.983003
PRKAR1A	protein kinase cAMP-dependent type I regulatory subunit alpha	5705.77	-0.00197012	0.640557	0.94608		HYAL1	hyaluronidase 1	15.9561	1.19204e-05	0.983829
DYNC2H1	dynein cytoplasmic 2 heavy chain 1	1179.28	-0.00178422	0.641326	0.94685		RP11-1055B8.1		6.29284	1.20719e-05	0.972361
KPNA4	karyopherin subunit alpha 4	2041.34	-0.0058489	0.642269	0.947803		RP3-510D11.2	long non coding transcriptional activator of miR34a	68.5735	1.20985e-05	0.707179
IFITM3	interferon induced transmembrane protein 3	13099.4	-0.00229197	0.642675	0.947803		MMP1	matrix metallopeptidase 1	1.64492	1.22867e-05	0.97203
SEC62	SEC62 homolog, preprotein translocation factor	3059.64	-0.00213198	0.643471	0.948548		RP11-727A23.5	uncharacterized LOC100506282	17.6775	1.23026e-05	0.986658
NAP1L1	nucleosome assembly protein 1 like 1	6430.35	-0.00177882	0.644709	0.950006		RP11-17A4.3		9.97717	1.24554e-05	0.978227
NEK9	NIMA related kinase 9	3256.71	-0.00224443	0.645284	0.950486		CTD-2008E3.1		4.90882	1.26213e-05	0.966666
TSPO	translocator protein	4315.06	-0.0022197	0.645806	0.950521		C2	complement C2	15.9536	1.33909e-05	0.995137
BNIP2	BCL2 interacting protein 2	1913.87	-0.00231853	0.647598	0.952032		CTB-31O20.2		29.6996	1.35611e-05	0.988601
HNRNPD	heterogeneous nuclear ribonucleoprotein D	2443.54	-0.00171244	0.647831	0.952032		SLC13A3	solute carrier family 13 member 3	58.383	1.35888e-05	0.991215
PPM1F	protein phosphatase, Mg2+/Mn2+ dependent 1F	1210.99	-0.00184502	0.648306	0.952364		MTHFD1P1	methylenetetrahydrofolate dehydrogenase (NADP+ dependent) 1 pseudogene 1	7.89041	1.3647e-05	0.975619
RPLP2	ribosomal protein lateral stalk subunit P2	6339.67	-0.00216244	0.648911	0.952885		RP11-325P15.1		5.21984	1.37061e-05	0.971557
FAM8A1	family with sequence similarity 8 member A1	1381.77	-0.00197674	0.650039	0.953357		IGF2BP1	insulin like growth factor 2 mRNA binding protein 1	152.827	1.38519e-05	0.994434
RPL4	ribosomal protein L4	27949.6	-0.00569874	0.650459	0.953357		LEKR1	leucine, glutamate and lysine rich 1	8.02965	1.39019e-05	0.975959
AP1M1	adaptor related protein complex 1 subunit mu 1	1917.45	-0.00200742	0.650786	0.953357		RP11-216L13.19		6.26872	1.3922e-05	0.967865
MME	membrane metalloendopeptidase	1942.45	-0.00214676	0.651379	0.953357		RP3-460G2.2		4.48284	1.39856e-05	0.960738
FBN2	fibrillin 2	1508.19	-0.000987164	0.651895	0.953357		RP5-1014D13.2		13.1895	1.41427e-05	0.981009
PNRC2	proline rich nuclear receptor coactivator 2	1477.84	-0.00179937	0.651909	0.953357		SULT1C2	sulfotransferase family 1C member 2	2.62787	1.42589e-05	0.969373
DCTN5	dynactin subunit 5	1726.51	-0.00195679	0.652449	0.953357		CTB-52I2.4		29.9157	1.43057e-05	0.807749
LNPK	lunapark, ER junction formation factor	1354.72	-0.00163532	0.653321	0.953357		RNF152	ring finger protein 152	81.9567	1.43316e-05	0.992456
PSME1	proteasome activator subunit 1	1206.34	-0.00156993	0.653593	0.953357		SOX15	SRY-box transcription factor 15	5.15332	1.44084e-05	0.964591
ARF4	ADP ribosylation factor 4	7083.82	-0.00222848	0.653944	0.953357		TPT1P3	tumor protein, translationally-controlled 1 pseudogene 3	14.6968	1.46401e-05	0.981477
RPL6	ribosomal protein L6	12162.6	-0.00210121	0.654207	0.953357		RP11-262H14.3		17.4807	1.48497e-05	0.990319
PAIP1	poly(A) binding protein interacting protein 1	1410.99	-0.00174851	0.65464	0.953357		PHF11	PHD finger protein 11	532.797	1.50753e-05	0.963305
TCP1	t-complex 1	2512.21	-0.00149775	0.65537	0.953357		CBLN1	cerebellin 1 precursor	2.78671	1.5281e-05	0.941966
PITRM1	pitrilysin metallopeptidase 1	2724.48	-0.00509211	0.655556	0.953357		AP001062.7		54.2442	1.53893e-05	0.990063
PKM	pyruvate kinase M1/2	33386.5	-0.00202471	0.655922	0.953357		RNF128	ring finger protein 128	19.2494	1.5761e-05	0.982343
ZDHHC9	zinc finger DHHC-type palmitoyltransferase 9	2810.77	-0.00158856	0.656307	0.953357		CTD-2006H14.2		14.5506	1.59351e-05	0.98039
C14orf132	chromosome 14 open reading frame 132	1249.1	-0.00166658	0.656917	0.953357		CTB-167G5.3	oligosaccharyltransferase complex subunit pseudogene 3	7.67776	1.60535e-05	0.973012
SPG11	SPG11 vesicle trafficking associated, spatacsin	1270.81	-0.00174917	0.657084	0.953357		RFXAP	regulatory factor X associated protein	127.464	1.62394e-05	0.992528
SLC12A4	solute carrier family 12 member 4	3519.57	-0.00200318	0.658281	0.953357		SNORD14A	small nucleolar RNA, C/D box 14A	5.64782	1.63843e-05	0.965402
PREPL	prolyl endopeptidase like	1722.96	-0.00203725	0.65932	0.953357		COL25A1	collagen type XXV alpha 1 chain	15.5467	1.69279e-05	0.978859
IRF2BP2	interferon regulatory factor 2 binding protein 2	3289.7	-0.00220743	0.659655	0.953357		RP11-6O2.4		5.03649	1.69603e-05	0.966603
UBQLN1	ubiquilin 1	3045.76	-0.00206637	0.660232	0.953357		MGAT4A	alpha-1,3-mannosyl-glycoprotein 4-beta-N-acetylglucosaminyltransferase A	3.41357	1.69931e-05	0.949575
UBE3B	ubiquitin protein ligase E3B	1558.55	-0.0016367	0.660659	0.953357		STEAP2	STEAP2 metalloreductase	264.774	1.70025e-05	0.980394
KIAA0141	DAP3 binding cell death enhancer 1	1182.88	-0.00188667	0.660703	0.953357		GLB1L2	galactosidase beta 1 like 2	52.4122	1.71302e-05	0.994181
TPM3	tropomyosin 3	5565.4	-0.00348281	0.661212	0.953357		RP1-197B17.3	uncharacterized LOC105369748	14.4496	1.71391e-05	0.978858
TWSG1	twisted gastrulation BMP signaling modulator 1	3327.79	-0.00182985	0.661546	0.953357		FRRS1L	ferric chelate reductase 1 like	20.6518	1.73606e-05	0.980962
TM9SF2	transmembrane 9 superfamily member 2	3790.39	-0.00189206	0.662107	0.953357		GEMIN7	gem nuclear organelle associated protein 7	166.266	1.78642e-05	0.927488
LAMB2	laminin subunit beta 2	21042.9	-0.00222949	0.662364	0.953357		MIR6859-1	microRNA 6859-1	12.9848	1.79371e-05	0.975121
DHCR24	24-dehydrocholesterol reductase	10659.7	-0.00402983	0.663071	0.953693		RP11-497H16.9		4.74295	1.79386e-05	0.957348
PDXK	pyridoxal kinase	3471.23	-0.00361512	0.663224	0.953693		AC004967.7	CCZ1 homolog, vacuolar protein trafficking and biogenesis associated pseudogene	6.01011	1.89446e-05	0.962001
TUBA1C	tubulin alpha 1c	2288.05	-0.00236914	0.663747	0.953693		MXD3	MAX dimerization protein 3	108.998	1.90101e-05	0.787702
WDR27	WD repeat domain 27	1347.31	-0.00112178	0.664818	0.954389		SEPHS1P4		6.76548	1.90173e-05	0.963804
PDLIM7	PDZ and LIM domain 7	7269.38	-0.00187721	0.665001	0.954389		C3orf33	chromosome 3 open reading frame 33	14.5305	1.90498e-05	0.999448
MARCKS	myristoylated alanine rich protein kinase C substrate	8781.15	-0.00378762	0.665835	0.954411		P2RY11	purinergic receptor P2Y11	92.8363	1.90817e-05	0.805343
COL7A1	collagen type VII alpha 1 chain	23988	-0.000729211	0.665891	0.954411		AC099850.1		10.144	1.90914e-05	0.970432
ATF2	activating transcription factor 2	1162.57	-0.00225173	0.66626	0.954411		ISOC1	isochorismatase domain containing 1	190.737	1.91134e-05	0.988674
SP100	SP100 nuclear antigen	2841.44	-0.00148558	0.667201	0.954411		RP11-1081M5.1		3.409	1.9171e-05	0.939656
SLC35E2B	solute carrier family 35 member E2B	1888.67	-0.00190101	0.667333	0.954411		DNAH6	dynein axonemal heavy chain 6	8.73969	1.92551e-05	0.962687
PITPNM1	phosphatidylinositol transfer protein membrane associated 1	1127.73	-0.000602851	0.667405	0.954411		RP11-554D15.1	uncharacterized LOC101928516	2.28098	1.93008e-05	0.93889
RETSAT	retinol saturase	2187.48	-0.00190715	0.667607	0.954411		ADHFE1	alcohol dehydrogenase iron containing 1	71.1278	1.94898e-05	0.98862
KCNK6	potassium two pore domain channel subfamily K member 6	1128.22	-0.00152889	0.668039	0.95452		MYO5C	myosin VC	4.62822	1.9747e-05	0.943477
WARS	tryptophanyl-tRNA synthetase 1	3146.18	-0.000751613	0.668737	0.954672		MTRNR2L2		4.2127	1.98342e-05	0.948409
AOX1	aldehyde oxidase 1	6046.29	-0.00162923	0.668971	0.954672		RP11-74J13.9		4.36609	1.99683e-05	0.946323
RCC1L	RCC1 like	1370.13	-0.00153845	0.670536	0.955093		RP11-119B16.2		3.46655	2.01584e-05	0.951987
MAPK14	mitogen-activated protein kinase 14	1847.19	-0.00207152	0.671212	0.955093		RP4-728D4.2		9.08073	2.01597e-05	0.966379
CCBE1	collagen and calcium binding EGF domains 1	2273.16	-0.00178362	0.672562	0.955093		PPARGC1B	PPARG coactivator 1 beta	14.8918	2.02848e-05	0.974386
USP8	ubiquitin specific peptidase 8	1530.42	-0.00190091	0.673201	0.955113		RPL36A	ribosomal protein L36a	49.867	2.0507e-05	0.910629
TSPAN9	tetraspanin 9	1139.88	-0.00149508	0.67321	0.955113		FAM227B	family with sequence similarity 227 member B	26.1896	2.0643e-05	0.980338
RAB10	RAB10, member RAS oncogene family	3401.27	-0.00168079	0.674083	0.955667		B4GALNT1	beta-1,4-N-acetyl-galactosaminyltransferase 1	241.891	2.08542e-05	0.975525
MED1	mediator complex subunit 1	1616.06	-0.00171106	0.674854	0.955667		KNDC1	kinase non-catalytic C-lobe domain containing 1	4.40058	2.10236e-05	0.946371
CITED2	Cbp/p300 interacting transactivator with Glu/Asp rich carboxy-terminal domain 2	5646.51	-0.00219996	0.676436	0.957197		SERPINB9P1		8.50796	2.12737e-05	0.961051
DNASE1L1	deoxyribonuclease 1 like 1	1159.44	-0.00153105	0.678132	0.9576		LCMT2	leucine carboxyl methyltransferase 2	249.176	2.13053e-05	0.978348
SNX7	sorting nexin 7	1379.27	-0.00147101	0.67834	0.9576		ACTG1P11		2.33028	2.13331e-05	0.904922
S100A16	S100 calcium binding protein A16	2918.29	-0.000902189	0.678553	0.9576		ZFHX4-AS1	ZFHX4 antisense RNA 1	196.903	2.13472e-05	0.978537
ATP1A1	ATPase Na+/K+ transporting subunit alpha 1	10734.5	-0.00217708	0.678868	0.9576		LAMC3	laminin subunit gamma 3	5.81233	2.17372e-05	0.943076
MDM2	MDM2 proto-oncogene	2752.32	-0.00187607	0.680156	0.9576		TMSB15A	thymosin beta 15A	5.86348	2.17681e-05	0.948719
HLCS	holocarboxylase synthetase	1179.98	-0.00162332	0.681827	0.957722		LINC01301		22.3271	2.19872e-05	0.975894
STAT5B	signal transducer and activator of transcription 5B	1240.41	-0.0015635	0.68226	0.957805		RP11-175P13.3		4.27416	2.19968e-05	0.945276
NRDC	nardilysin convertase	3254.99	-0.00110589	0.682832	0.957805		NAALAD2	N-acetylated alpha-linked acidic dipeptidase 2	74.0664	2.20184e-05	0.986365
COPZ2	COPI coat complex subunit zeta 2	1316.45	-0.00137351	0.682891	0.957805		PRC1-AS1	PRC1 antisense RNA 1	8.62036	2.20882e-05	0.961249
YTHDC1	YTH domain containing 1	1159.91	-0.00146053	0.683731	0.958631		CELSR3	cadherin EGF LAG seven-pass G-type receptor 3	264.799	2.21458e-05	0.992218
SH3GLB1	SH3 domain containing GRB2 like, endophilin B1	3170.13	-0.00335918	0.684752	0.95916		RP1-223E5.4		13.173	2.2368e-05	0.964307
CDK13	cyclin dependent kinase 13	1219.64	-0.00145028	0.685068	0.95916		DNAL4	dynein axonemal light chain 4	341.303	2.23749e-05	0.974299
FAM13B	family with sequence similarity 13 member B	1654.2	-0.00188119	0.685499	0.95916		MEG9	maternally expressed 9	165.918	2.23791e-05	0.987471
SRSF3	serine and arginine rich splicing factor 3	2895.83	-0.00193318	0.685913	0.95916		RPL15P20	ribosomal protein L15 pseudogene 20	8.01919	2.28748e-05	0.958768
ELF1	E74 like ETS transcription factor 1	2008.82	-0.000367703	0.686154	0.95916		FTH1P12		334.823	2.2875e-05	0.925199
TXN	thioredoxin	1878.17	-0.00160004	0.686829	0.95916		CCDC151	coiled-coil domain containing 151	15.5053	2.32283e-05	0.969718
ARF6	ADP ribosylation factor 6	2282	-0.00191702	0.686999	0.95916		RP11-498C9.15		11.6227	2.32771e-05	0.967398
MDH2	malate dehydrogenase 2	2401.32	-0.00434749	0.687415	0.95916		EGFL6	EGF like domain multiple 6	9.18285	2.32819e-05	0.944991
DSTN	destrin, actin depolymerizing factor	26659	-0.00325695	0.688223	0.95916		LINC00964	long intergenic non-protein coding RNA 964	10.2845	2.34776e-05	0.957908
ARAF	A-Raf proto-oncogene, serine/threonine kinase	1312.85	-0.00213471	0.688538	0.95916		REEP6	receptor accessory protein 6	59.3995	2.37115e-05	0.944616
RAC1	Rac family small GTPase 1	5007.71	-0.00202874	0.688827	0.95916		GRIP2	glutamate receptor interacting protein 2	8.41906	2.39806e-05	0.948109
THRAP3	thyroid hormone receptor associated protein 3	2995.28	-0.000824762	0.688859	0.95916		SLF1	SMC5-SMC6 complex localization factor 1	110.153	2.4075e-05	0.956717
PPP1R12A	protein phosphatase 1 regulatory subunit 12A	2498.03	-0.00208267	0.689081	0.95916		MAFIP		14.995	2.41808e-05	0.966139
CD9	CD9 molecule	2124.01	-0.00147883	0.689877	0.95916		RP3-475N16.1		13.8033	2.41837e-05	0.951342
RCN3	reticulocalbin 3	7799.27	-0.00101026	0.690119	0.95916		AC062017.1	HDAC4 antisense RNA 1	6.09594	2.44079e-05	0.947395
PHRF1	PHD and ring finger domains 1	1142.53	-0.00134368	0.690726	0.95916		KRT8P12	keratin 8 pseudogene 12	76.2765	2.44208e-05	0.98789
CHID1	chitinase domain containing 1	1626.47	-0.00166307	0.690769	0.95916		LINC01572	long intergenic non-protein coding RNA 1572	39.6098	2.45128e-05	0.980045
NABP1	nucleic acid binding protein 1	3417.27	-0.000987737	0.691811	0.959731		MASTL	microtubule associated serine/threonine kinase like	249.819	2.45208e-05	0.815688
MMP24-AS1	MMP24 opposite strand	1855.86	-0.000623458	0.692764	0.959844		CFAP54	cilia and flagella associated protein 54	17.4234	2.47977e-05	0.970962
MT1E	metallothionein 1E	1422.8	-0.00133863	0.692871	0.959844		RP11-187A9.3		5.28571	2.48085e-05	0.930296
CDV3	CDV3 homolog	3576	-0.00258221	0.693152	0.959844		FBXW11P1	F-box and WD repeat domain containing 11 pseudogene 1	7.83028	2.48486e-05	0.952733
TPCN1	two pore segment channel 1	1385.97	-0.00159324	0.69439	0.959844		CTDP1	CTD phosphatase subunit 1	626.214	2.48713e-05	0.998153
KHSRP	KH-type splicing regulatory protein	3256.16	-0.000474013	0.694614	0.959844		CTD-2227E11.1		4.1345	2.49633e-05	0.927366
MICU1	mitochondrial calcium uptake 1	1451.35	-0.00162245	0.695602	0.959844		RFPL3S	RFPL3 antisense	3.41185	2.50594e-05	0.918386
RAPGEF1	Rap guanine nucleotide exchange factor 1	4102.88	-0.00145036	0.696119	0.959844		WIF1	WNT inhibitory factor 1	11.0987	2.51062e-05	0.960049
CYFIP1	cytoplasmic FMR1 interacting protein 1	3363.39	-0.00175955	0.696133	0.959844		ARHGAP11B	OTU deubiquitinase 7A pseudogene	47.9823	2.54691e-05	0.980274
IDE	insulin degrading enzyme	1228.85	-0.00159395	0.696449	0.959844		CTB-58E17.5		4.87408	2.56192e-05	0.94327
TSG101	tumor susceptibility 101	1198.09	-0.000422342	0.696532	0.959844		ZSCAN31	zinc finger and SCAN domain containing 31	62.5307	2.56248e-05	0.983863
KIAA0368	Ecm29 proteasome adaptor and scaffold	5461.46	-0.00206383	0.696541	0.959844		RP11-338C15.3		4.59543	2.56275e-05	0.942885
MON1B	MON1 homolog B, secretory trafficking associated	1466.77	-0.00192475	0.696604	0.959844		SALL1	spalt like transcription factor 1	133.782	2.57061e-05	0.988175
PLXNA1	plexin A1	6309.86	-0.00118446	0.697331	0.959844		POLR2G	RNA polymerase II subunit G	756.282	2.5756e-05	0.936146
TNFRSF11B	TNF receptor superfamily member 11b	3588.31	-0.00187561	0.697679	0.959844		RP11-332H14.2		18.1864	2.59586e-05	0.966054
RHOBTB3	Rho related BTB domain containing 3	6577.17	-0.00190097	0.698264	0.959968		ATP6V1E1P1		7.23521	2.60642e-05	0.952875
MARCH7	membrane associated ring-CH-type finger 7	1419.84	-0.00105287	0.698573	0.960034		REP15	RAB15 effector protein	13.818	2.61486e-05	0.964876
NQO1	NAD(P)H quinone dehydrogenase 1	5609.66	-0.000962517	0.699166	0.960158		ACKR4	atypical chemokine receptor 4	1.5113	2.62956e-05	0.820662
CAND1	cullin associated and neddylation dissociated 1	2546.08	-0.00236046	0.700331	0.960554		HSPD1P1		32.4876	2.64308e-05	0.999578
PLXND1	plexin D1	8699.02	-0.00201359	0.700822	0.960554		PART1	prostate androgen-regulated transcript 1	7.85228	2.64864e-05	0.942377
MAP3K5	mitogen-activated protein kinase kinase kinase 5	1152.28	-0.00259972	0.701069	0.960554		C1QTNF1-AS1		4.51329	2.65041e-05	0.935635
THRA	thyroid hormone receptor alpha	2284.92	-0.0015057	0.701108	0.960554		CTD-2260A17.1		4.66228	2.65236e-05	0.941158
MXRA8	matrix remodeling associated 8	18101.8	-0.00218596	0.701113	0.960554		RICTOR	RPTOR independent companion of MTOR complex 2	626.406	2.66371e-05	0.993553
TTC17	tetratricopeptide repeat domain 17	1722.65	-0.00140528	0.702132	0.960554		RPS27AP1	RPS27A pseudogene 1	15.7245	2.6863e-05	0.964082
GPBP1L1	GC-rich promoter binding protein 1 like 1	1650.21	-0.00178673	0.702348	0.960554		RP11-204L24.2		5.60091	2.68934e-05	0.934863
RDH11	retinol dehydrogenase 11	1314.94	-0.00156778	0.70259	0.960554		SYT1	synaptotagmin 1	11.8925	2.69515e-05	0.946383
ARFGEF1	ADP ribosylation factor guanine nucleotide exchange factor 1	1401.72	-0.00143333	0.703051	0.960554		FAM169B	family with sequence similarity 169 member B	6.53396	2.71522e-05	0.942551
RHOC	ras homolog family member C	2743.45	-0.00199432	0.703358	0.960554		CCT6P2	chaperonin containing TCP1 subunit 6 pseudogene 2	8.50523	2.76297e-05	0.953019
ARID1A	AT-rich interaction domain 1A	1636.2	-0.00146662	0.704618	0.960554		C19orf57	break repair meiotic recombinase recruitment factor 1	25.4789	2.7888e-05	0.97028
MRFAP1	Morf4 family associated protein 1	4669.35	-0.000827582	0.704767	0.960554		TAF1A	TATA-box binding protein associated factor, RNA polymerase I subunit A	81.9072	2.7922e-05	0.983776
TUBB4B	tubulin beta 4B class IVb	1959.4	-0.00146196	0.705315	0.960554		NCBP2-AS2	NCBP2 antisense 2 (head to head)	124.473	2.79689e-05	0.986887
PKN2	protein kinase N2	1127.03	-0.00123079	0.705379	0.960554		RP11-131O15.2	DNAJB6 pseudogene 4	3.35642	2.80391e-05	0.905009
ZC3HAV1	zinc finger CCCH-type containing, antiviral 1	1765.24	-0.00145355	0.706234	0.96089		SRD5A3	steroid 5 alpha-reductase 3	69.3516	2.83185e-05	0.982727
PGAM1	phosphoglycerate mutase 1	3107.84	-0.00187584	0.706248	0.96089		SFMBT2	Scm like with four mbt domains 2	5.79577	2.83294e-05	0.934385
UROD	uroporphyrinogen decarboxylase	1241.54	-0.00141898	0.707046	0.961633		PKNOX2	PBX/knotted 1 homeobox 2	7.12096	2.8619e-05	0.935336
RSU1	Ras suppressor protein 1	3391.2	-0.00182802	0.70754	0.961744		BHLHE40-AS1	BHLHE40 antisense RNA 1	9.1732	2.87837e-05	0.951718
TTC7A	tetratricopeptide repeat domain 7A	1244.18	-0.00137774	0.708169	0.961744		BFSP1	beaded filament structural protein 1	102.485	2.88205e-05	0.984661
ADAM17	ADAM metallopeptidase domain 17	1521.38	-0.00183784	0.708362	0.961744		SNORA71B		3.84542	2.89809e-05	0.925875
AGO2	argonaute RISC catalytic component 2	1482.93	-0.00129222	0.708783	0.961744		CNN2P9		6.57843	2.92619e-05	0.938304
AAMP	angio associated migratory cell protein	1569.97	-0.00149728	0.709292	0.961744		CTC-398G3.1	ribosomal protein L18a pseudogene 13	2.94022	2.94313e-05	0.883287
TOR1AIP1	torsin 1A interacting protein 1	2824.99	-0.00191805	0.709397	0.961744		SS18L1	SS18L1 subunit of BAF chromatin remodeling complex	296.721	2.94561e-05	0.578675
RPL7L1	ribosomal protein L7 like 1	2994.11	-0.00170964	0.710908	0.962048		LINC01232		39.4906	2.96833e-05	0.974396
KIF26B	kinesin family member 26B	1612.5	-0.00146955	0.711253	0.962048		AC079922.2		24.3014	2.98255e-05	0.969793
ATF6	activating transcription factor 6	1410.25	-0.00196453	0.711386	0.962048		KIF9	kinesin family member 9	40.5299	2.99407e-05	0.9766
TOR1AIP2	torsin 1A interacting protein 2	1511.1	-0.00164563	0.712829	0.962147		SKIDA1	SKI/DACH domain containing 1	35.4807	3.00254e-05	0.830271
SETD5	SET domain containing 5	2301.39	-0.00153114	0.712897	0.962147		DEF6	DEF6 guanine nucleotide exchange factor	9.19638	3.04637e-05	0.947658
MAP4K5	mitogen-activated protein kinase kinase kinase kinase 5	2349.66	-0.00200502	0.713027	0.962147		CTC-444N24.6	ZNF460 antisense RNA 1	12.7713	3.05405e-05	0.953904
SF3B1	splicing factor 3b subunit 1	6908.45	-0.00233155	0.714236	0.962147		METRN	meteorin, glial cell differentiation regulator	234.519	3.06124e-05	0.98909
TBX15	T-box transcription factor 15	1765.38	-0.00169769	0.714429	0.962147		ZNF345	zinc finger protein 345	86.8246	3.07855e-05	0.991814
RPS24	ribosomal protein S24	8910.89	-0.0063123	0.71456	0.962147		TARDBPP2	TARDBP pseudogene 2	2.95109	3.12155e-05	0.908473
CHMP4B	charged multivesicular body protein 4B	1905.09	-0.00143383	0.715005	0.962147		PLCG2	phospholipase C gamma 2	7.67428	3.13371e-05	0.943808
CHP1	calcineurin like EF-hand protein 1	1921.25	-0.00222246	0.715503	0.962147		RP11-333A23.4	uncharacterized LOC101926892	2.57001	3.14535e-05	0.874416
FOXN3	forkhead box N3	2919.68	-0.00316609	0.715882	0.962147		NOTUM	notum, palmitoleoyl-protein carboxylesterase	63.3479	3.14782e-05	0.978978
TMCO1	transmembrane and coiled-coil domains 1	1716.84	-0.00179673	0.716789	0.962147		NAMPT	nicotinamide phosphoribosyltransferase	887.663	3.15364e-05	0.99339
PWP1	PWP1 homolog, endonuclein	1141.05	-0.0014105	0.717107	0.962147		DBH-AS1	DBH antisense RNA 1	12.0852	3.17967e-05	0.949882
PSMF1	proteasome inhibitor subunit 1	2009.51	-0.00159375	0.717155	0.962147		PEG13	paternally expressed 13	5.20981	3.18022e-05	0.921551
AHCYL1	adenosylhomocysteinase like 1	5031.82	-0.00156769	0.717256	0.962147		HLA-U		2.62217	3.185e-05	0.75096
EMC10	ER membrane protein complex subunit 10	3389.74	-0.00139006	0.718118	0.962147		CTA-292E10.6		7.32885	3.18615e-05	0.939929
CMTM6	CKLF like MARVEL transmembrane domain containing 6	2978.54	-0.00168832	0.718759	0.962147		LINC01465	long intergenic non-protein coding RNA 1465	14.171	3.18616e-05	0.985976
ZMYND11	zinc finger MYND-type containing 11	2083.09	-0.00188457	0.719076	0.962147		CTD-2651B20.3	uncharacterized LOC101928414	13.9954	3.23529e-05	0.955928
SIRPA	signal regulatory protein alpha	2192.93	-0.00174434	0.719252	0.962147		DRD4	dopamine receptor D4	4.73313	3.24143e-05	0.921187
CRLF1	cytokine receptor like factor 1	3498.89	-0.00165963	0.720485	0.962147		RPS19P3		7.23734	3.24759e-05	0.936494
CNOT8	CCR4-NOT transcription complex subunit 8	1677.09	-0.0017587	0.721538	0.962147		RP11-176H8.1		6.22609	3.24972e-05	0.926277
WNT5B	Wnt family member 5B	3004.22	-0.00115942	0.721705	0.962147		RP11-1348G14.8		7.27608	3.30908e-05	0.938334
APMAP	adipocyte plasma membrane associated protein	3081.29	-0.00116341	0.721876	0.962147		BHMG1	meiosis initiator	4.10174	3.34239e-05	0.906675
QKI	QKI, KH domain containing RNA binding	3708.1	-0.00164748	0.722244	0.962147		RP11-603B24.1		2.0716	3.34258e-05	0.849803
ARHGEF19	Rho guanine nucleotide exchange factor 19	1374.2	-0.000539927	0.7224	0.962147		NDP	norrin cystine knot growth factor NDP	7.31069	3.34872e-05	0.934055
DDX6	DEAD-box helicase 6	3280.38	-0.00213189	0.72485	0.962147		GATA6-AS1	GATA6 antisense RNA 1 (head to head)	3.14191	3.37043e-05	0.895863
DYNLL2	dynein light chain LC8-type 2	2324.58	-0.00120919	0.724975	0.962147		MCTP2	multiple C2 and transmembrane domain containing 2	18.1294	3.3992e-05	0.957806
ZNF592	zinc finger protein 592	1162.2	-0.00125487	0.725095	0.962147		RP3-467N11.2		11.4527	3.42363e-05	0.952478
C6orf106	inflammation and lipid regulator with UBA-like and NBR1-like domains	2081.59	-0.00156681	0.725611	0.962147		AC079807.2		7.03837	3.42536e-05	0.935066
BCAP31	B cell receptor associated protein 31	2178.66	-0.00155084	0.725676	0.962147		NHLRC1	NHL repeat containing E3 ubiquitin protein ligase 1	57.9704	3.43062e-05	0.97659
PFKP	phosphofructokinase, platelet	1295.72	-0.000500727	0.726413	0.962147		TIMELESS	timeless circadian regulator	392.683	3.44078e-05	0.986482
APEH	acylaminoacyl-peptide hydrolase	1496.21	-0.00147129	0.726654	0.962147		PEX16	peroxisomal biogenesis factor 16	332.472	3.44333e-05	0.990558
HARS	histidyl-tRNA synthetase 1	1437.62	-0.000745979	0.726849	0.962147		ZC3HC1	zinc finger C3HC-type containing 1	326.519	3.45479e-05	0.943448
CTBP2	C-terminal binding protein 2	1311.85	-0.00137629	0.727013	0.962147		GOLGA7B	golgin A7 family member B	3.66009	3.46522e-05	0.881944
FZD7	frizzled class receptor 7	2478.03	-0.00162992	0.727554	0.962147		CSMD2	CUB and Sushi multiple domains 2	22.8561	3.48392e-05	0.963982
ZFYVE21	zinc finger FYVE-type containing 21	1230.43	-0.00204581	0.727667	0.962147		SPINK13	serine peptidase inhibitor Kazal type 13	8.90272	3.49544e-05	0.932766
NUMBL	NUMB like endocytic adaptor protein	1589.95	-0.00138226	0.728301	0.962147		CHKB-AS1	CHKB divergent transcript	31.0418	3.5026e-05	0.969577
CYBRD1	cytochrome b reductase 1	17911.3	-0.00153511	0.728641	0.962147		AC005255.3		13.7719	3.53223e-05	0.952102
PPME1	protein phosphatase methylesterase 1	1149.76	-0.00134828	0.730971	0.962299		FRMD7	FERM domain containing 7	5.94331	3.55501e-05	0.911988
DNMT1	DNA methyltransferase 1	1235.66	-0.00147066	0.731383	0.962299		GPX1P2		15.5664	3.55742e-05	0.952116
CTDSP2	CTD small phosphatase 2	11535.1	-0.00410628	0.731563	0.962299		SLC2A1-AS1	SLC2A1 antisense RNA 1	15.344	3.60327e-05	0.985319
MAGI2-AS3	MAGI2 antisense RNA 3	2044.79	-0.00153552	0.731901	0.962299		HSP90AA6P	heat shock protein 90 alpha family class A member 6, pseudogene	8.29761	3.60912e-05	0.939423
NCBP3	nuclear cap binding subunit 3	1174.87	-0.00137031	0.732087	0.962299		CDX1	caudal type homeobox 1	5.91359	3.64525e-05	0.925705
AKT3	AKT serine/threonine kinase 3	1505.7	-0.0132053	0.732248	0.962299		ZFP69B	ZFP69 zinc finger protein B	66.7965	3.64724e-05	0.977638
CHD9	chromodomain helicase DNA binding protein 9	1790.95	-0.00105	0.732414	0.962299		UQCRHP2		5.39596	3.68734e-05	0.92097
CNOT2	CCR4-NOT transcription complex subunit 2	1159.54	-0.00121305	0.732534	0.962299		GRIK4	glutamate ionotropic receptor kainate type subunit 4	3.8073	3.70512e-05	0.884135
USP19	ubiquitin specific peptidase 19	1542.32	-0.00121074	0.733752	0.962345		HNRNPA1P48	heterogeneous nuclear ribonucleoprotein A1 pseudogene 48	92.0329	3.71542e-05	0.980833
CARHSP1	calcium regulated heat stable protein 1	1212.18	-0.00133912	0.733847	0.962345		PARD6G-AS1	PARD6G antisense RNA 1	15.6918	3.72107e-05	0.953995
MT-ND4	NADH dehydrogenase subunit 4	62049.3	-0.000784943	0.733974	0.962345		REEP1	receptor accessory protein 1	3.96516	3.72298e-05	0.908055
PI4KA	phosphatidylinositol 4-kinase alpha	1770.86	-0.0050166	0.734414	0.962345		CTD-3247H4.2		5.24369	3.73589e-05	0.906739
SUPT16H	SPT16 homolog, facilitates chromatin remodeling subunit	2613.89	-0.00166439	0.735004	0.962345		MYL6P5		5.47429	3.73921e-05	0.922223
SON	SON DNA and RNA binding protein	5828.54	-0.00237829	0.735022	0.962345		RBM44	RNA binding motif protein 44	13.0408	3.74621e-05	0.947725
CHST3	carbohydrate sulfotransferase 3	3841.03	-0.0014406	0.736498	0.963157		NPM1P46		29.5674	3.79693e-05	0.964763
PCYT1A	phosphate cytidylyltransferase 1, choline, alpha	2112.13	-0.00140188	0.737088	0.963157		RAB1C		12.2593	3.81037e-05	0.943356
MEGF8	multiple EGF like domains 8	3909.01	-0.00104936	0.73796	0.96349		RP11-112J1.3		7.51708	3.84594e-05	0.931791
TMTC1	transmembrane O-mannosyltransferase targeting cadherins 1	2104.35	-0.00116967	0.738912	0.963529		MTATP6P2	MT-ATP6 pseudogene 2	4.38606	3.85607e-05	0.904524
CCDC47	coiled-coil domain containing 47	1944.42	-0.00139657	0.739536	0.963529		UOX		2.08275	3.86509e-05	0.833142
IGSF8	immunoglobulin superfamily member 8	1303.51	-0.00117933	0.741602	0.963529		RP5-1125N11.2	long intergenic non-protein coding RNA 1778	4.68486	3.87505e-05	0.897652
CLTC	clathrin heavy chain	9925.38	-0.000382892	0.742032	0.963529		RP11-805F19.4		5.03433	3.87729e-05	0.91836
GSPT1	G1 to S phase transition 1	2932.73	-0.000686162	0.742326	0.963529		RP11-190A12.7		12.0924	3.88195e-05	0.939428
CUL4B	cullin 4B	2070.05	-0.00115946	0.742879	0.963529		LTC4S	leukotriene C4 synthase	15.7675	3.90681e-05	0.9506
NCL	nucleolin	7774.8	-0.00158723	0.742924	0.963529		KIAA0408	KIAA0408	4.48002	3.91426e-05	0.905108
PAPOLA	poly(A) polymerase alpha	3041.35	-0.00148448	0.743385	0.963529		KB-68A7.1		5.05534	3.91671e-05	0.903306
COPB1	COPI coat complex subunit beta 1	3593.38	-0.00161801	0.743563	0.963529		RP11-21L23.2		41.9232	3.92505e-05	0.865437
PLOD3	procollagen-lysine,2-oxoglutarate 5-dioxygenase 3	3201.02	-0.00247887	0.74374	0.963529		TEX41	testis expressed 41	92.6493	3.9605e-05	0.979472
SNAI2	snail family transcriptional repressor 2	3919.64	-0.00147223	0.743949	0.963529		C22orf15	chromosome 22 open reading frame 15	6.96142	3.97956e-05	0.914626
CASC3	CASC3 exon junction complex subunit	1940.71	-0.00153661	0.74411	0.963529		RP11-16N11.2		4.38433	4.01724e-05	0.883397
PSMD1	proteasome 26S subunit, non-ATPase 1	2604.42	-0.00174977	0.744194	0.963529		PEBP4	phosphatidylethanolamine binding protein 4	5.40381	4.02095e-05	0.904042
NUTF2	nuclear transport factor 2	1450.25	-0.00150807	0.745431	0.963529		RSPO2	R-spondin 2	14.1099	4.05331e-05	0.944657
TAF7	TATA-box binding protein associated factor 7	1506.57	-0.00116161	0.746078	0.963529		RP11-181E10.3		9.72047	4.06267e-05	0.930205
FBLN2	fibulin 2	5278.61	-0.00179178	0.746662	0.963529		RP11-637A17.2	uncharacterized LOC100507250	2.0676	4.10892e-05	0.81989
HNRNPU	heterogeneous nuclear ribonucleoprotein U	8693.66	-0.00801188	0.748987	0.963529		AC012358.8		9.9729	4.11795e-05	0.657197
GOLPH3	golgi phosphoprotein 3	2449.76	-0.00125849	0.749382	0.963529		RP11-458F8.1		10.2337	4.12079e-05	0.926644
PICALM	phosphatidylinositol binding clathrin assembly protein	6641.02	-0.00160912	0.749551	0.963529		GBAP1	glucosylceramidase beta pseudogene 1	125.641	4.12124e-05	0.965021
GAS6	growth arrest specific 6	63754	-0.00159996	0.749768	0.963529		RP4-635E18.6	EXOSC10 antisense RNA 1	10.7896	4.1246e-05	0.939128
CLNS1A	chloride nucleotide-sensitive channel 1A	1170.28	-0.00038832	0.749809	0.963529		LIN7B	lin-7 homolog B, crumbs cell polarity complex component	54.9682	4.14444e-05	0.971801
FKBP5	FKBP prolyl isomerase 5	15997.6	-0.000786437	0.750307	0.963529		TNFAIP2	TNF alpha induced protein 2	857.418	4.15634e-05	0.873938
BAZ2A	bromodomain adjacent to zinc finger domain 2A	2074.96	-0.0013181	0.750481	0.963529		MIR17HG	miR-17-92a-1 cluster host gene	13.7229	4.17153e-05	0.944755
FUBP3	far upstream element binding protein 3	1491.1	-0.00185287	0.750702	0.963529		AFMID	arylformamidase	404.065	4.17844e-05	0.987221
CSNK1A1	casein kinase 1 alpha 1	3050.94	-0.00151491	0.751531	0.963529		SEC11C	SEC11 homolog C, signal peptidase complex subunit	228.349	4.1848e-05	0.938019
IFITM2	interferon induced transmembrane protein 2	6144.97	-0.00166771	0.751847	0.963529		LINC00184	long intergenic non-protein coding RNA 184	4.70287	4.21812e-05	0.902379
PSMD2	proteasome 26S subunit, non-ATPase 2	4057.46	-0.00339297	0.75211	0.963529		RPL12P8	ribosomal protein L12 pseudogene 8	5.0323	4.22046e-05	0.884066
CNN3	calponin 3	8786.82	-0.00455569	0.752676	0.963529		CTB-55O6.12	uncharacterized LOC100507373	106.476	4.2317e-05	0.986012
SLC39A6	solute carrier family 39 member 6	2485.12	-0.00141242	0.752747	0.963529		LINC01266	long intergenic non-protein coding RNA 1266	4.48161	4.23634e-05	0.881676
MYL9	myosin light chain 9	26568.9	-0.00152307	0.75282	0.963529		ENTPD3-AS1	ENTPD3 antisense RNA 1	33.1934	4.25971e-05	0.966161
SLC35E1	solute carrier family 35 member E1	1395.38	-0.00105274	0.753189	0.963529		URAHP	urate (hydroxyiso-) hydrolase, pseudogene	4.81737	4.29115e-05	0.904558
BMPR1A	bone morphogenetic protein receptor type 1A	1216.02	-0.00090919	0.753379	0.963529		SRP54-AS1		17.5995	4.31467e-05	0.949927
H2AFV	H2A.Z variant histone 2	1795.41	-0.0016988	0.753891	0.963529		RP11-472B18.1	WD repeat domain 5 pseudogene	2.79703	4.32027e-05	0.856457
UBA3	ubiquitin like modifier activating enzyme 3	1336.75	-0.000856278	0.754186	0.963529		ZNF501	zinc finger protein 501	147.635	4.32977e-05	0.981764
SCYL2	SCY1 like pseudokinase 2	1423.87	-0.00107426	0.754493	0.963529		RP11-1060J15.4		3.29308	4.33215e-05	0.804898
MTMR3	myotubularin related protein 3	1143	-0.00280666	0.754556	0.963529		RMDN2	regulator of microtubule dynamics 2	203.407	4.35821e-05	0.984394
CCDC50	coiled-coil domain containing 50	1282.35	-0.00122942	0.75549	0.963529		SMKR1	small lysine rich protein 1	11.9864	4.35855e-05	0.937382
TM9SF4	transmembrane 9 superfamily member 4	2498.49	-0.00147865	0.755521	0.963529		LRRC57	leucine rich repeat containing 57	274.09	4.37408e-05	0.933499
TMEM167A	transmembrane protein 167A	1862.12	-0.00111597	0.755749	0.963529		AP000432.1	BTG3 antisense RNA 1	13.3023	4.38316e-05	0.939727
NAP1L4	nucleosome assembly protein 1 like 4	1662.63	-0.00511152	0.755922	0.963529		CTC-260F20.3		9.78535	4.39649e-05	0.920484
SLTM	SAFB like transcription modulator	1421.26	-0.000164612	0.757461	0.965015		FGF18	fibroblast growth factor 18	10.2361	4.40019e-05	0.917563
NPTXR	neuronal pentraxin receptor	1437.93	-0.00062296	0.757811	0.965015		RP11-777J24.1		6.3903	4.40272e-05	0.909152
RPS5	ribosomal protein S5	7144.87	-0.00362391	0.759078	0.965429		LINC00877	long intergenic non-protein coding RNA 877	15.3048	4.42852e-05	0.939526
MORF4L2	mortality factor 4 like 2	11034.3	-0.00157596	0.760227	0.965468		RNF17	ring finger protein 17	2.2526	4.44982e-05	0.795712
OSTC	oligosaccharyltransferase complex non-catalytic subunit	2757.58	-0.00136968	0.762093	0.965898		PSMC1P3	proteasome 26S subunit, ATPase 1 pseudogene 3	5.86703	4.45302e-05	0.907431
SKI	SKI proto-oncogene	3262.94	-0.00107482	0.762591	0.965898		PIANP	PILR alpha associated neural protein	19.0264	4.47485e-05	0.945183
PIP5K1C	phosphatidylinositol-4-phosphate 5-kinase type 1 gamma	2592.64	-0.00135605	0.763549	0.96619		RP11-203J24.9	ST6 N-acetylgalactosaminide alpha-2,6-sialyltransferase 6	15.4052	4.48284e-05	0.934895
PTMS	parathymosin	6594.4	-0.00281375	0.763875	0.96619		GFPT2	glutamine-fructose-6-phosphate transaminase 2	317.552	4.4848e-05	0.987461
STARD13	StAR related lipid transfer domain containing 13	1166.68	-0.00276065	0.765054	0.966771		KMT2E-AS1		17.1161	4.48765e-05	0.938432
XPNPEP1	X-prolyl aminopeptidase 1	1214.29	-0.00183253	0.766334	0.966921		N6AMT1	N-6 adenine-specific DNA methyltransferase 1	318.179	4.5105e-05	0.986402
PKD2	polycystin 2, transient receptor potential cation channel	3062.02	-0.00148795	0.767108	0.966921		BTF3L4P1		13.6428	4.51132e-05	0.940613
ABCC1	ATP binding cassette subfamily C member 1	2887.45	-0.00133016	0.767433	0.966921		DDTL	D-dopachrome tautomerase like	18.5794	4.52003e-05	0.925186
NT5DC2	5'-nucleotidase domain containing 2	1838.26	-0.000665982	0.768157	0.966921		RP3-514P16.1		9.09235	4.54825e-05	0.924234
ZEB2	zinc finger E-box binding homeobox 2	3539.39	-0.00117625	0.768241	0.966921		RP4-563E14.1		4.94531	4.56637e-05	0.893133
SRGN	serglycin	8526.31	-0.00148049	0.768878	0.966921		PRR22	proline rich 22	28.1067	4.60786e-05	0.955491
RAB11B	RAB11B, member RAS oncogene family	2025.56	-0.00131751	0.769688	0.966921		SLC22A1	solute carrier family 22 member 1	7.26236	4.62732e-05	0.904632
TUBA1A	tubulin alpha 1a	5136.56	-0.000707588	0.769735	0.966921		LINC01106		27.0893	4.63091e-05	0.957121
APPL2	adaptor protein, phosphotyrosine interacting with PH domain and leucine zipper 2	2292.32	-0.00123733	0.770984	0.966935		TMEM110-MUSTN1	STIMATE-MUSTN1 readthrough	6.38215	4.66801e-05	0.886828
RANGAP1	Ran GTPase activating protein 1	1905.28	-0.00152014	0.771366	0.966935		RP11-219G10.1	ribosomal protein L7a pseudogene 27	4.26746	4.67216e-05	0.884374
ACOT9	acyl-CoA thioesterase 9	1342.14	-0.000973232	0.772021	0.966935		ACADL	acyl-CoA dehydrogenase long chain	12.0665	4.69578e-05	0.92919
SMIM14	small integral membrane protein 14	3149.72	-0.00163862	0.772189	0.966935		RP11-305L7.3		8.18746	4.71043e-05	0.915487
HDGF	heparin binding growth factor	5247.88	-0.00140783	0.772264	0.966935		RP11-274H2.5		6.38474	4.73686e-05	0.903018
EXOC4	exocyst complex component 4	1860.25	-0.000280371	0.773268	0.966935		PDIK1L	PDLIM1 interacting kinase 1 like	103.021	4.77407e-05	0.803845
SYDE1	synapse defective Rho GTPase homolog 1	2741.33	-0.0014635	0.773339	0.966935		GPR27	G protein-coupled receptor 27	2.11631	4.78344e-05	0.809437
EIF3I	eukaryotic translation initiation factor 3 subunit I	2948.37	-0.000913825	0.7736	0.966935		GPR150	G protein-coupled receptor 150	5.37177	4.79003e-05	0.882571
PIAS3	protein inhibitor of activated STAT 3	1934.85	-0.0011977	0.773895	0.966935		HNRNPA1P33	heterogeneous nuclear ribonucleoprotein A1 pseudogene 33	5.01799	4.80888e-05	0.886475
XRN2	5'-3' exoribonuclease 2	2415.92	-0.00133612	0.774035	0.966935		RP11-447D11.3		39.7323	4.82108e-05	0.954498
TNKS2	tankyrase 2	1877.95	-0.00129825	0.774767	0.966935		CORO2B	coronin 2B	502.273	4.83349e-05	0.986706
RACK1	receptor for activated C kinase 1	19416.6	-0.00463391	0.776601	0.966935		RBPMS2	RNA binding protein, mRNA processing factor 2	31.7659	4.85664e-05	0.955416
GLT8D2	glycosyltransferase 8 domain containing 2	1576.6	-0.00106409	0.776698	0.966935		LYPLA1	lysophospholipase 1	684.569	4.85819e-05	0.988414
SDF4	stromal cell derived factor 4	6459.76	-0.00154924	0.777066	0.966935		SDHD	succinate dehydrogenase complex subunit D	1039.11	4.8679e-05	0.990254
SMG7	SMG7 nonsense mediated mRNA decay factor	1377.02	-0.00103295	0.778988	0.966935		C16orf95	chromosome 16 open reading frame 95	21.5904	4.8721e-05	0.943635
SCAP	SREBF chaperone	1782.76	-0.00142725	0.77911	0.966935		RP11-283I3.6		114.845	4.88676e-05	0.974579
HMGN1	high mobility group nucleosome binding domain 1	2013.47	-0.00124144	0.780188	0.966935		CASKIN1	CASK interacting protein 1	5.58015	4.90468e-05	0.888002
RPL3	ribosomal protein L3	31545.7	-0.0013915	0.780638	0.966935		SGK2	serum/glucocorticoid regulated kinase 2	6.22325	4.94156e-05	0.893645
NDFIP1	Nedd4 family interacting protein 1	3311.55	-0.000364479	0.781067	0.966935		CARMIL3	capping protein regulator and myosin 1 linker 3	4.87344	4.9478e-05	0.888053
RUNX2	RUNX family transcription factor 2	1980.75	-0.00122057	0.781849	0.966935		SPATA2	spermatogenesis associated 2	315.889	4.94866e-05	0.987599
ANGPTL2	angiopoietin like 2	1148.03	-0.000887401	0.782383	0.966935		B4GALT6	beta-1,4-galactosyltransferase 6	143.12	4.95888e-05	0.973078
ANKRD13A	ankyrin repeat domain 13A	1370.21	-0.00106198	0.782828	0.966935		ADIPOQ	adiponectin, C1Q and collagen domain containing	48.6427	4.95891e-05	0.962931
TALDO1	transaldolase 1	3372.1	-0.0044651	0.782854	0.966935		CTD-2233K9.1		5.72469	4.97036e-05	0.882612
BTBD1	BTB domain containing 1	1900.63	-0.00114733	0.783124	0.966935		SERF1A	small EDRK-rich factor 1A	3.65227	4.99368e-05	0.735711
PTDSS1	phosphatidylserine synthase 1	1343.54	-0.00106568	0.783147	0.966935		RPS11P5	ribosomal protein S11 pseudogene 5	36.4087	4.9959e-05	0.954616
HYOU1	hypoxia up-regulated 1	2779.52	-0.000497724	0.78361	0.966935		AC006277.2		7.40418	5.02312e-05	0.893929
SEC61B	SEC61 translocon subunit beta	1205.99	-0.000944418	0.783779	0.966935		RAB2B	RAB2B, member RAS oncogene family	508.739	5.02953e-05	0.9874
JKAMP	JNK1/MAPK8 associated membrane protein	1190.59	-0.00101869	0.78507	0.966935		CFAP46	cilia and flagella associated protein 46	8.95069	5.03988e-05	0.898852
OSBPL5	oxysterol binding protein like 5	5837.62	-0.00154324	0.78509	0.966935		WNT9A	Wnt family member 9A	33.9822	5.04181e-05	0.947319
EFEMP1	EGF containing fibulin extracellular matrix protein 1	8820.05	-0.00128021	0.786284	0.966935		PEBP1P2		12.0993	5.04614e-05	0.92486
ZCCHC11	terminal uridylyl transferase 4	1906.76	-0.00103722	0.786389	0.966935		NDUFA5P11		8.60351	5.11526e-05	0.908835
SRPK2	SRSF protein kinase 2	1389.73	-0.000557035	0.787179	0.966935		CCDC190	coiled-coil domain containing 190	56.7364	5.11875e-05	0.96509
MFAP3	microfibril associated protein 3	1151.44	-0.00101828	0.787406	0.966935		RP11-428K3.1		4.3061	5.12414e-05	0.868765
TGFBI	transforming growth factor beta induced	7307.46	-0.00387844	0.787414	0.966935		SLC46A1	solute carrier family 46 member 1	330.176	5.13266e-05	0.983684
BCL2L1	BCL2 like 1	3483.04	-0.0012771	0.787678	0.966935		RPL5P30	ribosomal protein L5 pseudogene 30	32.7515	5.17965e-05	0.955648
CLPTM1L	CLPTM1 like	2290.06	-0.0020984	0.787776	0.966935		UBE2L5P	ubiquitin conjugating enzyme E2 L5	6.11338	5.2117e-05	0.899331
SET	SET nuclear proto-oncogene	4950.36	-0.00228271	0.788184	0.966935		RP4-673D20.3	cytoskeleton associated protein 2-like pseudogene	3.81685	5.21449e-05	0.857276
ACAP2	ArfGAP with coiled-coil, ankyrin repeat and PH domains 2	1755.27	-0.00105416	0.788939	0.966935		PRORSD1P	prolyl-tRNA synthetase associated domain containing 1, pseudogene	13.7406	5.23051e-05	0.926167
LONP2	lon peptidase 2, peroxisomal	1706.58	-0.00173793	0.789032	0.966935		CMC1	C-X9-C motif containing 1	212.393	5.24083e-05	0.982487
PPM1A	protein phosphatase, Mg2+/Mn2+ dependent 1A	1295.46	-0.00301895	0.789765	0.966935		RP11-848P1.5		7.70673	5.24548e-05	0.905971
KDELR1	KDEL endoplasmic reticulum protein retention receptor 1	4929.93	-0.00191936	0.790023	0.966935		RP11-443B7.1	uncharacterized LOC101927851	9.80217	5.24926e-05	0.911668
PANK2	pantothenate kinase 2	1167.89	-0.0131973	0.790586	0.966935		STK32C	serine/threonine kinase 32C	237.464	5.25057e-05	0.978439
ERAP1	endoplasmic reticulum aminopeptidase 1	1556.97	-0.00104211	0.79112	0.966935		NDRG3	NDRG family member 3	1009.44	5.26923e-05	0.951053
PXDN	peroxidasin	14999.3	-0.000828163	0.791587	0.966935		HTR2A	5-hydroxytryptamine receptor 2A	30.8662	5.28495e-05	0.951266
OSBP	oxysterol binding protein	1548.42	-0.00108892	0.791945	0.966935		GRAMD4P7	GRAM domain containing 4 pseudogene 7	3.54483	5.28849e-05	0.857637
VIT	vitrin	2782.92	-0.000106779	0.792518	0.966935		AP000442.4		8.86775	5.29486e-05	0.909859
C1RL	complement C1r subcomponent like	2733.24	-0.00127893	0.792557	0.966935		SGSM3	small G protein signaling modulator 3	24.3642	5.29629e-05	0.946555
FOXO3	forkhead box O3	4168.89	-0.00383732	0.794061	0.96721		RP13-941N14.1		4.81449	5.29799e-05	0.876508
IVNS1ABP	influenza virus NS1A binding protein	1697.99	-0.00124421	0.794471	0.96721		RP11-802E16.3		101.298	5.298e-05	0.973515
DBNL	drebrin like	2332.52	-0.000491331	0.79593	0.96721		PDCL3P4		5.66175	5.30624e-05	0.888975
TWF1	twinfilin actin binding protein 1	2672.54	-0.00151902	0.795983	0.96721		RP11-195B17.1		5.36783	5.31157e-05	0.88422
SCAF1	SR-related CTD associated factor 1	2107.94	-0.00112217	0.796029	0.96721		ST13P15	ST13, Hsp70 interacting protein pseudogene 15	16.3337	5.31219e-05	0.931437
MYO18A	myosin XVIIIA	1664.44	-0.00141518	0.796645	0.96721		RP11-996F15.2	uncharacterized LOC100506606	23.1728	5.31253e-05	0.93943
HLA-C	major histocompatibility complex, class I, C	10687.3	-0.000977824	0.796732	0.96721		CTD-3014M21.1		1.8828	5.32879e-05	0.715383
RPN1	ribophorin I	6187.85	-0.00193346	0.796796	0.96721		AP000866.1		9.15595	5.33485e-05	0.905776
HLA-E	major histocompatibility complex, class I, E	9702.79	-0.000844663	0.798855	0.96721		PCSK6	proprotein convertase subtilisin/kexin type 6	3.91457	5.38455e-05	0.850412
CIRBP	cold inducible RNA binding protein	4906.39	-0.00043717	0.799663	0.96721		CDS2	CDP-diacylglycerol synthase 2	1036.8	5.38477e-05	0.988453
RTN4	reticulon 4	16149	-0.00330462	0.799833	0.96721		MED18	mediator complex subunit 18	246.991	5.38772e-05	0.981422
EHBP1L1	EH domain binding protein 1 like 1	2992.44	-0.00127946	0.800227	0.967321		RPS12P26		6.24284	5.40498e-05	0.878402
DYNC1LI2	dynein cytoplasmic 1 light intermediate chain 2	4149.95	-0.00114039	0.802529	0.968719		IL12RB1	interleukin 12 receptor subunit beta 1	4.19227	5.40967e-05	0.86182
RPS23	ribosomal protein S23	9126	-0.00110576	0.802654	0.968719		MAP7D2	MAP7 domain containing 2	6.29709	5.4171e-05	0.882844
CNIH1	cornichon family AMPA receptor auxiliary protein 1	2319.48	-0.00103305	0.803035	0.968719		AC008592.3		3.67135	5.41916e-05	0.836365
SH3BGRL3	SH3 domain binding glutamate rich protein like 3	4683.72	-0.000971614	0.805277	0.969399		UBQLN2	ubiquilin 2	1067.36	5.45255e-05	0.983733
COL16A1	collagen type XVI alpha 1 chain	21868.6	-0.00227194	0.805456	0.969399		FLVCR1	FLVCR heme transporter 1	119.307	5.46296e-05	0.976909
UBE2I	ubiquitin conjugating enzyme E2 I	2177.4	-0.00053826	0.805457	0.969399		GIPC3	GIPC PDZ domain containing family member 3	3.31754	5.46542e-05	0.842612
TGFBR3	transforming growth factor beta receptor 3	2013.05	-0.000177279	0.805759	0.969399		MIR4453	MIR4453 host gene	33.6844	5.46696e-05	0.949504
NFE2L1	nuclear factor, erythroid 2 like 1	12722	-0.0012924	0.806462	0.969399		AURKAIP1	aurora kinase A interacting protein 1	950.569	5.47129e-05	0.910641
MFN1	mitofusin 1	1133.48	-0.00134269	0.807102	0.969399		PAOX	polyamine oxidase	7.85327	5.47766e-05	0.896597
SULF2	sulfatase 2	1330.48	-0.000778523	0.807672	0.969399		MRPS31P4		16.0716	5.48594e-05	0.930129
GNL3	G protein nucleolar 3	1215.35	-0.00103088	0.807754	0.969399		WWC2-AS2	WWC2 antisense RNA 2	20.6258	5.49326e-05	0.932244
SLC9A3R2	SLC9A3 regulator 2	2193.43	-0.0012401	0.807879	0.969399		RP11-323N12.5		6.34273	5.49849e-05	0.862898
PINK1	PTEN induced kinase 1	2340.25	-0.000844334	0.807906	0.969399		AC010761.8		5.17231	5.51396e-05	0.860106
PTTG1IP	PTTG1 interacting protein	16700.2	-0.000965397	0.807983	0.969399		THAP7	THAP domain containing 7	359.685	5.52524e-05	0.972292
RAB5B	RAB5B, member RAS oncogene family	3212.09	-0.00208444	0.808361	0.969399		PATL2	PAT1 homolog 2	11.9917	5.52824e-05	0.917641
NSF	N-ethylmaleimide sensitive factor, vesicle fusing ATPase	1321.39	-0.000696822	0.808509	0.969399		STAG3L5P-PVRIG2P-PILRB	STAG3L5P-PVRIG2P-PILRB readthrough	6.7383	5.52961e-05	0.874956
MBD1	methyl-CpG binding domain protein 1	1354.45	-0.00107684	0.808771	0.969399		RP11-1148O4.1	syntaxin 18 pseudogene 1	5.77437	5.54556e-05	0.885401
PABPC1	poly(A) binding protein cytoplasmic 1	23521.6	-0.000380335	0.809645	0.969399		RP11-632C17__A.1		442.107	5.55293e-05	0.926582
SEPHS1	selenophosphate synthetase 1	1239.73	-0.000922069	0.810449	0.969399		KLHL35	kelch like family member 35	60.553	5.56547e-05	0.96163
YWHAQ	tyrosine 3-monooxygenase/tryptophan 5-monooxygenase activation protein theta	6002.18	-0.00148273	0.810752	0.969399		MIR125B1	microRNA 125b-1	3.98951	5.5664e-05	0.858259
MAP1LC3B	microtubule associated protein 1 light chain 3 beta	2890.94	-0.000856698	0.8112	0.969399		RP11-377G16.2		2.96989	5.57189e-05	0.768625
USP39	ubiquitin specific peptidase 39	1125.25	-0.000820123	0.811328	0.969399		L3MBTL1	L3MBTL histone methyl-lysine binding protein 1	63.4849	5.59305e-05	0.989188
SPOCK1	SPARC (osteonectin), cwcv and kazal like domains proteoglycan 1	10514	-0.00124809	0.811467	0.969399		MTG1	mitochondrial ribosome associated GTPase 1	161.223	5.59464e-05	0.974894
DARS	aspartyl-tRNA synthetase 1	1440.06	-0.000721404	0.811982	0.969399		CHRDL2	chordin like 2	6.32292	5.59771e-05	0.855521
ATXN2L	ataxin 2 like	3072.6	-0.000892591	0.812364	0.969399		RP11-452G18.2	ribosomal protein S2 pseudogene 40	15.9491	5.61219e-05	0.929406
PDLIM1	PDZ and LIM domain 1	3089.28	-0.00109925	0.813489	0.970135		CNOT3	CCR4-NOT transcription complex subunit 3	1021.75	5.61289e-05	0.990449
BCLAF1	BCL2 associated transcription factor 1	2534.52	-0.00555873	0.814074	0.970529		HPD	4-hydroxyphenylpyruvate dioxygenase	14.8207	5.61396e-05	0.953785
GIPC1	GIPC PDZ domain containing family member 1	2349.64	-0.00134165	0.815681	0.971101		CYP3A5	cytochrome P450 family 3 subfamily A member 5	6.85437	5.64273e-05	0.881353
IRS1	insulin receptor substrate 1	1898.46	-0.00119077	0.815997	0.971101		PLS3-AS1	PLS3 antisense RNA 1	6.0883	5.65556e-05	0.88032
KRAS	KRAS proto-oncogene, GTPase	1221.81	-0.000898349	0.816081	0.971101		RASL11B	RAS like family 11 member B	6.8819	5.69511e-05	0.885293
ZDHHC3	zinc finger DHHC-type palmitoyltransferase 3	1875.19	-0.000991894	0.817797	0.971785		ZNF586	zinc finger protein 586	111.016	5.69719e-05	0.961632
ITGA5	integrin subunit alpha 5	22133.1	-0.0012823	0.818373	0.971785		LGI2	leucine rich repeat LGI family member 2	5.04635	5.741e-05	0.855088
CYTH3	cytohesin 3	4616.77	-0.0015762	0.819195	0.972078		EIF4A1P5		7.26759	5.76978e-05	0.890787
EIF5A	eukaryotic translation initiation factor 5A	5905.99	-0.000776027	0.819767	0.972453		NPR1	natriuretic peptide receptor 1	4.22697	5.77734e-05	0.839856
REEP5	receptor accessory protein 5	3181.81	-0.00186712	0.82119	0.972822		ABCC6P2	ATP binding cassette subfamily C member 6 pseudogene 2	6.38403	5.78289e-05	0.871528
NNT	nicotinamide nucleotide transhydrogenase	2353.16	-0.00104166	0.82127	0.972822		RP11-1017G21.5		19.0582	5.78634e-05	0.929527
ESD	esterase D	2092.89	-0.00199006	0.821275	0.972822		HHEX	hematopoietically expressed homeobox	39.2447	5.78725e-05	0.955061
EYA2	EYA transcriptional coactivator and phosphatase 2	2210.31	-0.000565915	0.822436	0.972822		DYX1C1	dynein axonemal assembly factor 4	7.63276	5.81907e-05	0.885371
ALDH4A1	aldehyde dehydrogenase 4 family member A1	1411.09	-0.0012855	0.823009	0.972822		GARNL3	GTPase activating Rap/RanGAP domain like 3	76.3536	5.82131e-05	0.958586
TMSB10	thymosin beta 10	29829	-0.00103116	0.82341	0.972843		GDPD3	glycerophosphodiester phosphodiesterase domain containing 3	57.1403	5.82854e-05	0.960126
ABCE1	ATP binding cassette subfamily E member 1	1562.49	-0.000654734	0.824441	0.973177		PA2G4P4		17.2976	5.83674e-05	0.927952
RPS29	ribosomal protein S29	1945.65	-0.000990723	0.825102	0.973177		LPAR2	lysophosphatidic acid receptor 2	75.3536	5.84359e-05	0.966377
TCTN3	tectonic family member 3	1495.88	-0.000878703	0.82541	0.973177		EAF2	ELL associated factor 2	8.6536	5.86982e-05	0.889573
GPX8	glutathione peroxidase 8 (putative)	4536.87	-0.00109777	0.826026	0.973177		TTLL6	tubulin tyrosine ligase like 6	4.68333	5.90778e-05	0.828767
CLUH	clustered mitochondria homolog	1165.8	-0.00079694	0.826548	0.973177		RP11-429P3.8		6.54015	5.92844e-05	0.878061
MCM3AP	minichromosome maintenance complex component 3 associated protein	2195.7	-0.00064628	0.826561	0.973177		APLNR	apelin receptor	1.87264	5.93336e-05	0.70448
NUDT21	nudix hydrolase 21	1651.48	-0.00143855	0.826882	0.973177		RP11-397A15.4		2.90088	5.95846e-05	0.731511
LDHA	lactate dehydrogenase A	18834.7	-0.0010077	0.827659	0.973177		FAM133DP		7.32665	5.96765e-05	0.883264
CYCS	cytochrome c, somatic	1185.28	-0.00126819	0.828164	0.973177		RP11-408A13.4		4.42684	5.98332e-05	0.846523
CSRP1	cysteine and glycine rich protein 1	10471.4	-0.00152974	0.828485	0.973177		LGMNP1		10.7753	5.98959e-05	0.91235
DAP	death associated protein	3216.6	-0.00228387	0.82882	0.973207		RP11-359E10.1		4.02198	6.01101e-05	0.831141
PDCD6IP	programmed cell death 6 interacting protein	3492.01	-0.00156471	0.829575	0.97332		NDUFA3	NADH:ubiquinone oxidoreductase subunit A3	416.476	6.0122e-05	0.990787
CNOT7	CCR4-NOT transcription complex subunit 7	1242.73	-0.000729052	0.829717	0.97332		TCAP	titin-cap	4.05491	6.01649e-05	0.803109
LTBP3	latent transforming growth factor beta binding protein 3	4828.86	-0.00104801	0.830566	0.97332		RP11-121L10.2		5.9832	6.03261e-05	0.859561
PIGT	phosphatidylinositol glycan anchor biosynthesis class T	4726.7	-0.00132806	0.831471	0.97332		RP11-198M15.1		9.97219	6.05295e-05	0.90569
ARHGEF17	Rho guanine nucleotide exchange factor 17	6140.66	-0.00105979	0.831663	0.97332		PABPC3	poly(A) binding protein cytoplasmic 3	143.436	6.05985e-05	0.973906
SURF4	surfeit 4	7383.18	-0.00114002	0.831887	0.97332		HHIPL1	HHIP like 1	803.311	6.06072e-05	0.997128
OSMR	oncostatin M receptor	7176.99	-0.00116596	0.831894	0.97332		FLJ46284	uncharacterized LOC441369	3.8033	6.08985e-05	0.826689
IBTK	inhibitor of Bruton tyrosine kinase	1922.94	-0.000880521	0.832847	0.97332		RP11-583F2.1		3.60872	6.09814e-05	0.835242
CAPZA2	capping actin protein of muscle Z-line subunit alpha 2	2539.3	-0.000880199	0.834281	0.97332		WNK3	WNK lysine deficient protein kinase 3	41.9697	6.12255e-05	0.934796
SELENBP1	selenium binding protein 1	1943.77	-0.000756276	0.834301	0.97332		RP5-971N18.3		3.56385	6.13548e-05	0.781719
HMGB1	high mobility group box 1	3292.85	-0.00109383	0.834797	0.97332		FAM159A	shisa like 2A	7.80533	6.1358e-05	0.887326
ZMAT3	zinc finger matrin-type 3	4037.63	-0.000708838	0.835139	0.97332		RP11-468E2.11		26.5524	6.16886e-05	0.933611
PPIP5K2	diphosphoinositol pentakisphosphate kinase 2	1438.86	-0.000683044	0.835265	0.97332		AL356585.1	eukaryotic translation initiation factor 3 subunit F pseudogene 2	16.2876	6.18081e-05	0.921916
SCARB2	scavenger receptor class B member 2	7812.86	-0.00107856	0.835497	0.97332		CTD-2017C7.2		7.35297	6.22832e-05	0.888161
RABEP1	rabaptin, RAB GTPase binding effector protein 1	1728.78	-0.000920609	0.836117	0.97332		KIF5C	kinesin family member 5C	5.57015	6.24691e-05	0.863086
GPAT4	glycerol-3-phosphate acyltransferase 4	2054.57	-0.00114643	0.836386	0.97332		CNTNAP4	contactin associated protein family member 4	7.06384	6.25458e-05	0.866753
AES	TLE family member 5, transcriptional modulator	5612.26	-0.000650178	0.837222	0.97332		RP11-46J23.1		7.39421	6.25848e-05	0.865476
SSR3	signal sequence receptor subunit 3	5103.08	-0.00110409	0.837304	0.97332		ZMIZ1-AS1	ZMIZ1 antisense RNA 1	26.9737	6.29752e-05	0.772327
MBTPS1	membrane bound transcription factor peptidase, site 1	5355.69	-0.00101042	0.837369	0.97332		RP11-106M3.2		4.33777	6.30009e-05	0.821
ARPC5	actin related protein 2/3 complex subunit 5	6350.33	-0.00129968	0.837398	0.97332		NRXN2	neurexin 2	738.928	6.33176e-05	0.984388
RPL36	ribosomal protein L36	4150.65	-0.000941383	0.837522	0.97332		KLK4	kallikrein related peptidase 4	3.00861	6.34601e-05	0.790627
[truncated: 7,542 more rows]
